# Supplementary material for: Single-Cell Transcriptomic Profiling of the Mouse Testicular Germ Cells Reveals Important Role of Phosphorylated GRTH/DDX25 in Round Spermatid Differentiation and Acrosome Biogenesis during Spermiogenesis
Source: Int J Mol Sci. 2023 Feb 4;24(4):3127. doi: 10.3390/ijms24043127 (PMC9962311; doi:10.3390/ijms24043127)
Supplement: Supplementary file 1 [file ijms-24-03127-s001.zip › Supplementary Table S1.xlsx]

## Sheet: Sheet1
List of primers used for qRT-PCR validation
Primer Name	Primer Sequence 5’---3’
Tssk1 F	GAG GAG CCC TGC AAG AGG ATG A
Tssk1 R	GGA CGA CAT CCA GGT CGT GGC A
Acrv1 F	GGT GAC GAA GCA GGT GAA CAG
Acrv1 R	GTT ATG GCT GCA GAT GTG CT
Spata25 F	GCC TTC TGG CCA AGG TGG
Spata25 R	GTC CTA ATC CAC CAG GTG CCA
Capza3 F	GAG GGA TAT CCA AAG TCA CGG A
Capza3 R	GGT AGT GAT CAT TCA CAT AGA G
Atp6v1E2 F	GCT CGC ATC ACG GTC CTG AGA
Atp6v1E2 R	GAC ACA ATT CTG CTG AGC CTC A
Iqcf1 F	GAA GAG GCG GCA GTC CAT GCT G
Iqcf1 R	GCA ACC GGC AGT AAC GCC TGC
Eqtn F	GAC TGC CAC AAC TAA CCT GG
Eqtn R	GGT TGA GGT TTT ACG AGA GG
Rps26 F	GCG TCT TCG ACG CCT ACG TG
Rps26 F	GCT ATG GAT GGC ACA GCT CAC G
Eif2s2 F	GAT GGC ATT TCA TTC AGT AGC C
Eif2s2 R	GGT TCA GCA ACT CCT CAT ATG TG
eIF4E F	GTC ACA CAC ATA GGG AGG GTA
eIF4E R	GTG TCT GCG TGG GAC TGA TAA C
eIF1 F	GCG TTT AAG AAG AAA TTT GCC TGC
eIF1R	GCT GGT CAC CCT GTA GCT GA
Rps29 F	GTT CCC GCT CTT GCC GCG T
Rps29 R	GCA CAT GTT CAG CCC GTA TTT G
Cdc20 F	GCT GTC AAG GCT GTG GCA
Cdc20 R	GCA GAC GTT CCA AAT GCG A
Dnah8 F	GTG CCT CAT GAG GTG AAA GCT C
Dnah8 R	GCA TCC TGT CAA TTT CCT GTC
Ccna1 F	GAG AAT TTG GCC AAG TAT GTT GC
Ccna1 R	GCT GCA GCA ACC AAG GAA G
Dnajc3 F	GTA CGA TGA AGC CAT TCA GGA T
Dnajc3 R	GCT GGT CAT TTT CAT TGT GCT C
Tex29 F	GCT GTT CCC ATT TAT GTA CAG G
Tex29 R	GAC GGC AAT GAT GAA GGC
