# Supplementary material for: Single-Cell Transcriptomic Profiling of the Mouse Testicular Germ Cells Reveals Important Role of Phosphorylated GRTH/DDX25 in Round Spermatid Differentiation and Acrosome Biogenesis during Spermiogenesis
Source: Int J Mol Sci. 2023 Feb 4;24(4):3127. doi: 10.3390/ijms24043127 (PMC9962311; doi:10.3390/ijms24043127)
Supplement: Supplementary file 1 [file ijms-24-03127-s001.zip › Supplementary Table S2.xlsx]

## Sheet: Sheet1
Cell Counts Per Sample/Library of Origin after data filteration
Celltype	WT	KO	KI
Spermatogonia	69	77	26
Spermatocytes	1469	1210	541
Round spermatids	1810	1420	589
Elongated spermatids	2353	214	104
Myoid cell	24	52	29
Sertoli cell	197	256	89
Macrophage	12	19	26
