# Supplementary material for: Single-Cell Transcriptomic Profiling of the Mouse Testicular Germ Cells Reveals Important Role of Phosphorylated GRTH/DDX25 in Round Spermatid Differentiation and Acrosome Biogenesis during Spermiogenesis
Source: Int J Mol Sci. 2023 Feb 4;24(4):3127. doi: 10.3390/ijms24043127 (PMC9962311; doi:10.3390/ijms24043127)
Supplement: Supplementary file 1 [file ijms-24-03127-s001.zip › Supplementary Table S3.xlsx]

## Sheet: shortlisted_cluster_markers_int
cluster	gene	avg_log2FC	p_val_adj	cell type
1	4930447C04Rik	7.77483	6.59119e-106	Spermatogonia
1	Ammecr1	7.02853	2.65737e-34	Spermatogonia
1	Anp32b	7.46995	1.23062e-95	Spermatogonia
1	Arl6ip1	6.54256	4.51226e-90	Spermatogonia
1	Atp6v0b	7.23554	2.09004e-85	Spermatogonia
1	Atrx	5.99581	0.000327548	Spermatogonia
1	Auts2	7.61491	1.26356e-51	Spermatogonia
1	Bclaf3	10.4305	2.39402e-49	Spermatogonia
1	Bmpr2	6.75126	2.60073e-60	Spermatogonia
1	Cask	6.65509	2.47576e-44	Spermatogonia
1	Ccna2	6.80409	1.73245e-17	Spermatogonia
1	Ccnb3	7.79398	3.74216e-58	Spermatogonia
1	Cdca7	10.8589	0.00210037	Spermatogonia
1	Cenpa	10.9152	4.94908e-37	Spermatogonia
1	Cenpp	8.22693	8.46198e-88	Spermatogonia
1	Cpeb1	9.13195	1.01128e-88	Spermatogonia
1	Crabp1	10.1772	0.00600338	Spermatogonia
1	Crlf3	6.90494	4.91027e-41	Spermatogonia
1	Ctsd	6.43563	2.96909e-40	Spermatogonia
1	Dazl	7.54587	2.82237e-113	Spermatogonia
1	Dmrt1	7.97451	2.13267e-10	Spermatogonia
1	Ehmt1	6.59237	3.66635e-75	Spermatogonia
1	Elavl2	7.20817	3.16748e-37	Spermatogonia
1	Exoc4	6.49923	1.2622e-47	Spermatogonia
1	Fmr1	7.68346	9.97336e-88	Spermatogonia
1	Galnt1	6.90964	9.86311e-79	Spermatogonia
1	Gm15262	9.31289	1.0316e-53	Spermatogonia
1	Gm364	6.00902	2.15132e-63	Spermatogonia
1	Hdac6	6.75222	1.81246e-32	Spermatogonia
1	Hells	9.8246	1.83347e-100	Spermatogonia
1	Hist1h1a	9.17856	1.48849e-60	Spermatogonia
1	Hlf	8.66121	3.14168e-26	Spermatogonia
1	Hmgb2	6.02153	2.99766e-116	Spermatogonia
1	Hmgn1	6.76803	8.42734e-77	Spermatogonia
1	Hormad1	6.16371	3.59993e-69	Spermatogonia
1	Hsp90ab1	11.4599	1.26709e-112	Spermatogonia
1	Hspa5	12.4496	5.29309e-93	Spermatogonia
1	Hspa8	8.9423	4.63755e-118	Spermatogonia
1	Hspd1	6.40871	1.88214e-91	Spermatogonia
1	Huwe1	6.77657	9.30291e-42	Spermatogonia
1	Itgb1	6.77091	9.18141e-94	Spermatogonia
1	Kmt2a	8.14254	9.1762e-72	Spermatogonia
1	Lamc1	6.57217	6.32538e-05	Spermatogonia
1	Lonrf3	10.3391	3.78183e-35	Spermatogonia
1	Lrp6	6.05348	6.80772e-74	Spermatogonia
1	Macf1	7.00477	2.98201e-81	Spermatogonia
1	Map7d2	9.36502	9.75066e-71	Spermatogonia
1	Mapk14	6.8642	4.34096e-40	Spermatogonia
1	Mbnl3	8.62778	2.92285e-18	Spermatogonia
1	Meiob	7.86778	6.81653e-47	Spermatogonia
1	Mfge8	6.55582	8.83919e-15	Spermatogonia
1	Mov10l1	6.91277	3.65528e-102	Spermatogonia
1	mt-Nd1	6.82936	8.82327e-111	Spermatogonia
1	Ncl	8.02262	1.69142e-124	Spermatogonia
1	Ndufa1	7.64614	1.22956e-85	Spermatogonia
1	Ndufa4	8.26481	6.01961e-80	Spermatogonia
1	Neto2	8.9827	9.39192e-87	Spermatogonia
1	Nhsl2	6.29419	0.00872767	Spermatogonia
1	Ocrl	6.08631	1.1278e-28	Spermatogonia
1	Pbx3	7.8038	5.32567e-48	Spermatogonia
1	Pcmtd1	8.30418	2.04542e-51	Spermatogonia
1	Plcl2	8.58202	4.01513e-37	Spermatogonia
1	Ppp1ca	6.61331	1.37401e-78	Spermatogonia
1	Ppp1r9a	7.28787	2.75333e-42	Spermatogonia
1	Prdx1	7.08152	2.03278e-122	Spermatogonia
1	Prss50	9.15976	2.78787e-78	Spermatogonia
1	Ptma	8.7529	7.30838e-81	Spermatogonia
1	Rad51ap2	9.4946	2.54476e-60	Spermatogonia
1	Rnf169	7.60066	1.27108e-97	Spermatogonia
1	Rnf217	8.1772	5.11614e-72	Spermatogonia
1	Rock2	7.08047	3.06574e-110	Spermatogonia
1	Rpl14	7.05317	1.24787e-120	Spermatogonia
1	Rpl36a	7.68306	5.76934e-33	Spermatogonia
1	Rps6ka3	6.49465	5.26813e-52	Spermatogonia
1	Scaf11	7.47555	5.19851e-104	Spermatogonia
1	Scml2	9.01542	5.04534e-78	Spermatogonia
1	Sdk1	7.04475	6.7088e-52	Spermatogonia
1	Serpine2	8.41672	1.29441e-05	Spermatogonia
1	Setx	6.05944	3.80291e-74	Spermatogonia
1	Shroom4	9.30315	1.59496e-13	Spermatogonia
1	Ssb	7.10306	4.30639e-111	Spermatogonia
1	Ssr4	6.60922	2.85465e-80	Spermatogonia
1	Strbp	6.73707	2.56283e-93	Spermatogonia
1	Sycp1	7.08184	1.13422e-112	Spermatogonia
1	Sycp2	7.19807	8.92258e-65	Spermatogonia
1	Sycp3	7.37261	1.08223e-77	Spermatogonia
1	Taf1	8.40909	3.65067e-70	Spermatogonia
1	Taf7l	7.18277	2.55842e-77	Spermatogonia
1	Tbl1x	6.10471	1.75958e-27	Spermatogonia
1	Tet3	7.67304	1.80429e-53	Spermatogonia
1	Tex11	7.93638	5.75969e-36	Spermatogonia
1	Tex13b	7.3184	7.54044e-21	Spermatogonia
1	Tnks2	6.62651	1.84055e-75	Spermatogonia
1	Top2b	7.94926	2.75015e-77	Spermatogonia
1	Trpm7	6.13813	1.17932e-81	Spermatogonia
1	Tsc22d3	6.90548	2.00748e-54	Spermatogonia
1	Uchl1	6.3155	0.000117484	Spermatogonia
1	Usp26	7.29753	6.02832e-33	Spermatogonia
1	Xiap	7.10707	5.01516e-09	Spermatogonia
1	Zrsr2	7.99425	2.60007e-27	Spermatogonia
2	1700006A11Rik	4.71657	0	Spermatocytes
2	4930444F02Rik	4.8448	0	Spermatocytes
2	6030408B16Rik	0.935243	8.60925e-288	Spermatocytes
2	AC117197.3	3.55902	0	Spermatocytes
2	AC125141.3	4.52674	8.17725e-130	Spermatocytes
2	Actg1	3.02838	0	Spermatocytes
2	Atxn7l3b	5.29942	0	Spermatocytes
2	Calm2	5.74967	0	Spermatocytes
2	Cdc42ep3	5.06853	0	Spermatocytes
2	Cyp19a1	7.53557	0	Spermatocytes
2	Dnah8	5.5456	0	Spermatocytes
2	Dusp6	1.13613	0	Spermatocytes
2	Gm10619	7.21947	0	Spermatocytes
2	Gm12648	4.86752	0	Spermatocytes
2	Gm14244	10.2431	0	Spermatocytes
2	Gm21221	6.8036	0	Spermatocytes
2	Gm21269	4.37671	0	Spermatocytes
2	Gm48544	5.40392	2.43797e-131	Spermatocytes
2	Gml	3.21226	2.16072e-95	Spermatocytes
2	H3f3b	2.55239	3.96185e-168	Spermatocytes
2	Hist1h2aa	1.76688	8.46206e-09	Spermatocytes
2	Hist1h2ba	3.08358	5.70331e-41	Spermatocytes
2	Hnrnpa2b1	3.47118	0	Spermatocytes
2	Hormad2	4.98078	8.98032e-179	Spermatocytes
2	Hoxd9	1.70511	9.72222e-245	Spermatocytes
2	Hpse2	3.61556	9.0127e-46	Spermatocytes
2	Hsp90aa1	5.54673	0	Spermatocytes
2	Iqcb1	2.33361	0	Spermatocytes
2	Kcnq1ot1	1.48346	1.47302e-61	Spermatocytes
2	Kdm5b	2.93284	0	Spermatocytes
2	Lyar	3.19781	0	Spermatocytes
2	Lysmd2	1.46469	0	Spermatocytes
2	Macrod2	4.49738	0	Spermatocytes
2	Magi2	5.37601	0	Spermatocytes
2	Mertk	1.54652	9.48216e-269	Spermatocytes
2	Mgll	4.62482	0	Spermatocytes
2	Mllt10	7.19603	0	Spermatocytes
2	mt-Atp6	1.21594	0	Spermatocytes
2	mt-Co3	2.89182	0	Spermatocytes
2	mt-Cytb	2.83719	0	Spermatocytes
2	mt-Nd2	2.12716	0	Spermatocytes
2	mt-Nd3	2.46645	0	Spermatocytes
2	mt-Nd4	2.53205	0	Spermatocytes
2	Myo1f	1.02695	3.73321e-54	Spermatocytes
2	Nudc	2.90252	0	Spermatocytes
2	Pabpc1	2.90902	0	Spermatocytes
2	Pcgf5	4.04791	0	Spermatocytes
2	Piwil1	8.87507	0	Spermatocytes
2	Plscr4	1.55353	0	Spermatocytes
2	Prss35	0.68367	9.95687e-197	Spermatocytes
2	Ptch1	1.53324	7.34601e-74	Spermatocytes
2	Rims2	2.588	5.1072e-267	Spermatocytes
2	Scarb2	1.50692	0	Spermatocytes
2	Sfxn3	2.43769	4.57911e-104	Spermatocytes
2	Slc2a3	3.53211	0	Spermatocytes
2	Snrpb	3.64979	0	Spermatocytes
2	St8sia2	2.39414	1.14028e-06	Spermatocytes
2	Stambp	6.9813	0	Spermatocytes
2	Tcaf1	1.31365	0	Spermatocytes
2	Tex101	4.69261	0	Spermatocytes
2	Tex12	3.62162	3.12446e-155	Spermatocytes
2	Wwox	3.45169	0	Spermatocytes
3	AA467197	3.95788	0	Spermatocytes
3	Alox15	3.00819	1.93237e-13	Spermatocytes
3	Bcl2	1.47383	3.62162e-05	Spermatocytes
3	Calm1	3.95469	0	Spermatocytes
3	Col1a1	0.472527	1.07279e-13	Spermatocytes
3	Ddt	4.37559	0	Spermatocytes
3	Gkap1	3.7325	0	Spermatocytes
3	Ifnar2	2.33576	5.78876e-09	Spermatocytes
3	Itgav	0.924559	5.94941e-07	Spermatocytes
3	Rbakdn	3.3339	0	Spermatocytes
3	Sdc1	1.73064	3.5036e-100	Spermatocytes
3	Tbxas1	1.12451	5.69528e-69	Spermatocytes
3	Tomm22	2.77836	4.42095e-276	Spermatocytes
3	Tpp1	2.02167	4.13829e-13	Spermatocytes
3	Ugt2b1	2.53495	3.88282e-08	Spermatocytes
4	4930513O06Rik	1.37276	1.55911e-46	Spermatocytes
4	4931428F04Rik	1.43242	4.7712e-21	Spermatocytes
4	4933400A11Rik	3.91669	2.93964e-15	Spermatocytes
4	Acot10	1.63227	1.34029e-29	Spermatocytes
4	Arap1	1.42666	3.52718e-133	Spermatocytes
4	C77080	2.75605	3.22224e-213	Spermatocytes
4	Catsperb	4.64932	5.52257e-47	Spermatocytes
4	Ccin	3.6667	2.64583e-30	Spermatocytes
4	Cks2	4.18485	2.84976e-205	Spermatocytes
4	Cox8c	4.41493	5.7362e-179	Spermatocytes
4	Cst8	2.88781	1.89018e-06	Spermatocytes
4	Cxcl12	1.59716	2.18172e-226	Spermatocytes
4	Diablo	3.40716	9.74313e-94	Spermatocytes
4	Dnah14	5.52998	3.23895e-39	Spermatocytes
4	Dnah7c	4.40932	7.4509e-32	Spermatocytes
4	Flt1	1.68226	1.11033e-31	Spermatocytes
4	Gm15904	2.69305	0.000297268	Spermatocytes
4	Gm32828	4.16274	1.38678e-39	Spermatocytes
4	Gm40271	1.90417	6.87419e-75	Spermatocytes
4	Gm41335	3.46777	4.70351e-30	Spermatocytes
4	Gm47782	2.22389	3.4519e-87	Spermatocytes
4	H2afz	4.00649	3.21535e-118	Spermatocytes
4	H2al1b	1.83667	1.29653e-30	Spermatocytes
4	H2al1k	4.1337	6.006e-112	Spermatocytes
4	Hist1h2bc	2.03307	6.77053e-163	Spermatocytes
4	Ice1	2.62103	1.53239e-44	Spermatocytes
4	Immp2l	5.35464	7.52577e-27	Spermatocytes
4	Kcnk10	3.90858	1.44039e-150	Spermatocytes
4	Lrmda	3.34266	1.07803e-88	Spermatocytes
4	Lyzl4os	3.88649	2.39723e-35	Spermatocytes
4	Mesp1	3.95954	1.19134e-64	Spermatocytes
4	Mphosph8	3.7606	8.03028e-87	Spermatocytes
4	mt-Nd4l	2.22086	7.20042e-69	Spermatocytes
4	Nasp	4.66719	5.7849e-96	Spermatocytes
4	Nbea	1.31598	3.94571e-27	Spermatocytes
4	Odf3l1	3.13615	1.95506e-25	Spermatocytes
4	Pabpc6	3.7798	1.73151e-104	Spermatocytes
4	Ppia	3.34376	1.20804e-101	Spermatocytes
4	Psip1	4.8449	2.25493e-85	Spermatocytes
4	Rhob	1.62847	5.31305e-299	Spermatocytes
4	Rps27a	3.39302	1.1621e-164	Spermatocytes
4	Rsph1	3.27944	7.9132e-195	Spermatocytes
4	Slc6a6	1.83412	1.0067e-22	Spermatocytes
4	Slc8a1	1.46435	1.57053e-204	Spermatocytes
4	Smim23	1.84456	0.00746651	Spermatocytes
4	Smyd3	1.7809	2.00615e-54	Spermatocytes
4	Ssh2	4.6353	2.08037e-86	Spermatocytes
4	Stambpl1	2.39399	2.88959e-15	Spermatocytes
4	Stk31	3.24133	3.01406e-87	Spermatocytes
4	Stmn1	4.72915	4.28353e-130	Spermatocytes
4	Sumo2	3.84927	1.19282e-129	Spermatocytes
4	Tbc1d5	3.88236	7.47487e-15	Spermatocytes
4	Tmem123	1.62302	2.80875e-10	Spermatocytes
4	Tsc22d4	2.32022	4.00646e-06	Spermatocytes
4	Tssk4	3.68993	8.12858e-06	Spermatocytes
4	Tuba3b	5.54695	4.48706e-153	Spermatocytes
4	Txnip	2.75231	3.94559e-158	Spermatocytes
4	Zfpm2	1.50377	7.02604e-94	Spermatocytes
4	Znrf4	2.57938	2.19795e-85	Spermatocytes
5	1700029J03Rik	4.68849	6.85558e-251	Spermatocytes
5	1700061H18Rik	3.46485	3.56924e-05	Spermatocytes
5	2210408I21Rik	4.27307	0	Spermatocytes
5	4921504E06Rik	3.73736	0	Spermatocytes
5	4930412B13Rik	4.68041	1.91161e-24	Spermatocytes
5	4930434J06Rik	4.31695	0	Spermatocytes
5	4930445E18Rik	3.39733	1.15497e-28	Spermatocytes
5	4933436I20Rik	4.85402	2.53866e-194	Spermatocytes
5	AC131068.1	2.48759	6.52566e-25	Spermatocytes
5	AC155255.1	2.78634	1.89091e-259	Spermatocytes
5	Adam34	2.81714	1.26213e-113	Spermatocytes
5	Adgb	3.72978	1.46646e-166	Spermatocytes
5	Adgrv1	2.20254	4.34927e-88	Spermatocytes
5	Agbl3	2.77366	5.40275e-271	Spermatocytes
5	Agbl4	5.3519	0	Spermatocytes
5	Akap6	2.30544	9.5656e-20	Spermatocytes
5	Anxa1	3.57868	4.58848e-10	Spermatocytes
5	Ar	4.85177	2.00896e-88	Spermatocytes
5	Arhgap24	2.31008	8.22483e-13	Spermatocytes
5	Ascc3	2.72033	5.18182e-259	Spermatocytes
5	Atrnl1	6.89842	0	Spermatocytes
5	B230209E15Rik	2.61113	7.15213e-09	Spermatocytes
5	BC028528	2.44441	2.59918e-23	Spermatocytes
5	C730002L08Rik	6.73958	4.12762e-217	Spermatocytes
5	Cacnb2	2.20111	0.000176907	Spermatocytes
5	Cadm1	5.4776	0	Spermatocytes
5	Camk1d	2.57958	2.10026e-101	Spermatocytes
5	Camkmt	8.50455	0	Spermatocytes
5	Ccbe1	5.12432	3.20678e-233	Spermatocytes
5	Cep112	2.81897	1.86462e-79	Spermatocytes
5	Cers6	2.43238	2.57195e-23	Spermatocytes
5	Cnbd1	2.43906	8.47319e-262	Spermatocytes
5	Cntn6	2.55362	5.95678e-163	Spermatocytes
5	Dennd1a	2.36309	1.41253e-41	Spermatocytes
5	Dmd	5.14192	1.93283e-195	Spermatocytes
5	Dpf3	2.82997	9.94031e-131	Spermatocytes
5	Dscam	2.60547	6.14586e-84	Spermatocytes
5	Fam172a	4.88538	9.62154e-235	Spermatocytes
5	Fam19a1	3.37808	3.94988e-29	Spermatocytes
5	Fam228b	2.57665	9.13371e-111	Spermatocytes
5	Fbn1	2.37996	1.96863e-05	Spermatocytes
5	Fbxl13	2.57829	1.49635e-172	Spermatocytes
5	Fgf13	3.192	1.44256e-06	Spermatocytes
5	Fgf14	6.64225	0	Spermatocytes
5	Fto	2.26396	1.79621e-120	Spermatocytes
5	Gm12068	4.93313	3.78133e-52	Spermatocytes
5	Gm12695	4.32283	0	Spermatocytes
5	Gm13598	5.04173	3.41783e-227	Spermatocytes
5	Gm16599	2.33556	1.12161e-131	Spermatocytes
5	Gm27211	2.57164	3.50128e-198	Spermatocytes
5	Gm28928	2.32275	3.90855e-21	Spermatocytes
5	Gm30228	4.78203	4.86957e-215	Spermatocytes
5	Gm31831	4.95204	6.45391e-225	Spermatocytes
5	Gm35239	2.54989	1.05296e-35	Spermatocytes
5	Gm45488	4.12191	2.27892e-195	Spermatocytes
5	Gm45554	5.98581	0	Spermatocytes
5	Gm48845	4.9907	1.24536e-157	Spermatocytes
5	Gm595	2.8338	3.85316e-90	Spermatocytes
5	Gm6117	2.60553	4.11605e-54	Spermatocytes
5	Gm7173	2.76386	5.09163e-77	Spermatocytes
5	Gm7247	2.90147	1.51119e-227	Spermatocytes
5	Gmds	3.56832	5.25889e-113	Spermatocytes
5	Hdac8	3.73183	6.38621e-10	Spermatocytes
5	Hs2st1	5.27227	6.16711e-189	Spermatocytes
5	Hsp90b1	5.04331	0	Spermatocytes
5	Il1r1	3.00559	1.59304e-54	Spermatocytes
5	Iqca	4.20046	0	Spermatocytes
5	Iqcm	3.60854	8.75494e-45	Spermatocytes
5	Itgbl1	3.92038	7.40267e-146	Spermatocytes
5	Kcnk13	2.57254	3.69865e-85	Spermatocytes
5	Kcnu1	2.31447	3.57472e-173	Spermatocytes
5	Lrriq1	3.03218	0	Spermatocytes
5	Maml2	3.9896	3.14732e-132	Spermatocytes
5	Mroh9	3.09782	3.16138e-114	Spermatocytes
5	mt-Co1	2.59404	0	Spermatocytes
5	mt-Co2	2.55641	0	Spermatocytes
5	Negr1	3.54033	2.68484e-38	Spermatocytes
5	Nek10	5.44708	3.39166e-248	Spermatocytes
5	Olfr643	2.83254	2.60588e-52	Spermatocytes
5	Panct2	2.33291	5.53477e-15	Spermatocytes
5	Pbx1	2.37071	6.38461e-91	Spermatocytes
5	Pde4b	4.45677	4.59478e-133	Spermatocytes
5	Pde4d	4.52942	2.3972e-152	Spermatocytes
5	Ppfia2	8.32891	0	Spermatocytes
5	Ppm1e	5.36252	0	Spermatocytes
5	Ptprd	3.85618	1.26755e-77	Spermatocytes
5	Rerg	2.34283	1.99632e-26	Spermatocytes
5	Rfx3	3.84849	1.50898e-155	Spermatocytes
5	Ryr3	4.19548	1.13152e-96	Spermatocytes
5	Samd12	2.21842	3.14638e-28	Spermatocytes
5	Scaper	2.8095	3.45419e-65	Spermatocytes
5	Setbp1	2.50214	8.83815e-07	Spermatocytes
5	Spag16	4.21368	0	Spermatocytes
5	Syne1	3.14189	9.41178e-103	Spermatocytes
5	Tmc1	4.27806	1.46215e-282	Spermatocytes
5	Tmem150c	2.58874	5.43224e-08	Spermatocytes
5	Tmem232	2.65369	1.86901e-267	Spermatocytes
5	Tpte	2.93029	1.90152e-249	Spermatocytes
5	Zan	2.48279	1.05357e-236	Spermatocytes
6	1700001P01Rik	3.59928	4.8831e-276	Round Spermatids
6	1700010H22Rik	0.645128	1.69619e-252	Round Spermatids
6	1700013F07Rik	1.12914	5.04714e-157	Round Spermatids
6	1700015F17Rik	1.45027	7.4982e-234	Round Spermatids
6	1700031L13Rik	3.1759	6.94656e-280	Round Spermatids
6	1700093K21Rik	0.700745	2.44695e-233	Round Spermatids
6	4930404N11Rik	1.40045	5.04312e-197	Round Spermatids
6	4930558C23Rik	5.89515	0	Round Spermatids
6	9330158H04Rik	0.9126	3.83357e-73	Round Spermatids
6	A230006K03Rik	2.00127	5.74845e-06	Round Spermatids
6	Abcb1a	2.33689	4.29608e-126	Round Spermatids
6	AC108826.1	1.26041	1.0788e-22	Round Spermatids
6	Adam23	1.27701	1.90634e-150	Round Spermatids
6	Adamts20	0.467665	3.23153e-37	Round Spermatids
6	Armc12	1.42915	6.13803e-105	Round Spermatids
6	Armcx3	0.763864	8.75652e-200	Round Spermatids
6	Ass1	1.28854	1.92012e-61	Round Spermatids
6	BC048562	1.07897	6.02716e-28	Round Spermatids
6	Cd36	3.1023	5.54819e-50	Round Spermatids
6	Cd44	2.14785	0	Round Spermatids
6	Crisp4	1.66292	2.31695e-62	Round Spermatids
6	Cyr61	0.937279	2.40662e-47	Round Spermatids
6	Ddr2	1.37461	4.06295e-84	Round Spermatids
6	Dnah11	1.72173	0.00149372	Round Spermatids
6	Dse	3.01511	2.2622e-49	Round Spermatids
6	Dusp13	1.55274	0	Round Spermatids
6	Fam183b	2.06988	0	Round Spermatids
6	Fam24b	4.21536	0	Round Spermatids
6	Fbxl7	0.674541	4.2444e-09	Round Spermatids
6	Gm10283	4.70826	5.87647e-72	Round Spermatids
6	Gm11351	0.631054	1.85766e-25	Round Spermatids
6	Gm12649	1.72027	6.85089e-55	Round Spermatids
6	Gm15155	0.591111	7.42962e-14	Round Spermatids
6	Gm20268	0.465484	0	Round Spermatids
6	Gm2582	0.536187	1.14678e-185	Round Spermatids
6	Gm26720	0.821133	4.15847e-193	Round Spermatids
6	Gm28178	1.03603	2.30064e-113	Round Spermatids
6	Gm28710	0.629405	0.000670589	Round Spermatids
6	Gm32051	1.09003	8.6705e-92	Round Spermatids
6	Gm34672	0.490354	1.57042e-64	Round Spermatids
6	Gm42825	3.02555	2.8166e-21	Round Spermatids
6	Gm47501	1.32352	2.94916e-63	Round Spermatids
6	Gm49198	0.505224	5.55679e-13	Round Spermatids
6	Gstt1	0.629323	2.08082e-32	Round Spermatids
6	Ifi204	0.654441	1.18422e-123	Round Spermatids
6	Igf1os	1.83001	4.73846e-53	Round Spermatids
6	Il2rg	1.80903	1.39566e-51	Round Spermatids
6	Kcnj3	2.39976	7.02198e-42	Round Spermatids
6	Kif2b	1.64055	2.21208e-259	Round Spermatids
6	Klf6	1.74905	4.33079e-64	Round Spermatids
6	Lmbrd1	0.615454	9.90455e-87	Round Spermatids
6	Lmnb2	1.68612	1.64687e-174	Round Spermatids
6	Luzp2	0.579152	1.80728e-61	Round Spermatids
6	Odf3	2.81073	4.13857e-175	Round Spermatids
6	Olfr1152	2.74747	9.27955e-09	Round Spermatids
6	Olfr1508	1.26647	4.44349e-95	Round Spermatids
6	Osr1	0.602924	3.02232e-196	Round Spermatids
6	Pfn3	0.683739	9.88605e-165	Round Spermatids
6	Phlda3	0.701153	3.50618e-234	Round Spermatids
6	Plac8l1	1.30822	0	Round Spermatids
6	Rcn3	0.869625	3.38544e-66	Round Spermatids
6	Rgs7	1.01477	0.00025453	Round Spermatids
6	Sertad4	0.862125	2.45083e-113	Round Spermatids
6	Slxl1	1.42506	0	Round Spermatids
6	Snu13	1.74901	0	Round Spermatids
6	Spaca4	0.581364	0	Round Spermatids
6	Spata45	2.81778	0	Round Spermatids
6	Spata46	3.94466	0	Round Spermatids
6	Tcl1b2	0.7761	6.8767e-90	Round Spermatids
6	Tex36	1.41559	0	Round Spermatids
6	Tex43	0.561009	3.34401e-168	Round Spermatids
6	Themis	1.44478	1.18585e-66	Round Spermatids
6	Tmem45a	4.04194	2.41012e-56	Round Spermatids
6	Tmlhe	1.13333	5.61001e-135	Round Spermatids
6	Tmprss11a	0.957768	2.378e-167	Round Spermatids
6	Tssk1	0.830975	0	Round Spermatids
6	Tulp2	1.37613	0	Round Spermatids
6	Ugt2b34	0.586438	2.12256e-83	Round Spermatids
6	Vsir	2.75761	7.79489e-32	Round Spermatids
7	1700013D24Rik	7.80883	0	Round Spermatids
7	1700016L21Rik	10.2492	0	Round Spermatids
7	1700020G17Rik	11.5253	0	Round Spermatids
7	1700024B18Rik	10.5421	0	Round Spermatids
7	1700029I15Rik	10.4827	0	Round Spermatids
7	1700109H08Rik	10.3678	0	Round Spermatids
7	1700112M02Rik	7.55357	6.45536e-41	Round Spermatids
7	1700123O12Rik	10.4284	0	Round Spermatids
7	2310026I22Rik	7.46679	5.84253e-303	Round Spermatids
7	4930412F09Rik	8.04889	0	Round Spermatids
7	4930428E07Rik	7.39538	0	Round Spermatids
7	4930440I19Rik	7.8929	0	Round Spermatids
7	4930467E23Rik	9.09894	0	Round Spermatids
7	4930474N05Rik	7.75049	0	Round Spermatids
7	4930513D17Rik	9.64946	0	Round Spermatids
7	4930522H14Rik	8.09906	0	Round Spermatids
7	4930523O13Rik	8.05425	0	Round Spermatids
7	4930533I22Rik	7.42734	0	Round Spermatids
7	4930556N13Rik	9.02985	0	Round Spermatids
7	4930557K07Rik	8.71656	0	Round Spermatids
7	4931409K22Rik	10.0722	0	Round Spermatids
7	4932415D10Rik	10.178	0	Round Spermatids
7	AC122392.2	9.21952	0	Round Spermatids
7	AC122551.1	8.9718	0	Round Spermatids
7	AC151530.1	8.53716	0	Round Spermatids
7	AC154242.1	9.61429	0	Round Spermatids
7	AC157566.4	8.28566	0	Round Spermatids
7	Acaca	7.43965	0	Round Spermatids
7	Acrv1	9.42903	0	Round Spermatids
7	Alk	9.35795	0	Round Spermatids
7	Aox3	7.60116	0	Round Spermatids
7	Atp8a2	7.80885	0	Round Spermatids
7	Atp9b	7.65418	0	Round Spermatids
7	Camk4	10.6314	0	Round Spermatids
7	Catsper3	8.49795	0	Round Spermatids
7	Catsper4	7.55161	0	Round Spermatids
7	Cfap100	7.4984	6.88872e-288	Round Spermatids
7	Chst9	7.58772	0	Round Spermatids
7	Cldn34c4	9.26316	0	Round Spermatids
7	Cntn4	7.52099	0	Round Spermatids
7	Cntn5	7.3874	0	Round Spermatids
7	Cpa6	8.987	0	Round Spermatids
7	Cpeb3	8.10859	3.62088e-200	Round Spermatids
7	Ctnna3	7.61635	0	Round Spermatids
7	Dnah3	7.96819	0	Round Spermatids
7	Dpp10	9.57857	0	Round Spermatids
7	Eqtn	9.92343	0	Round Spermatids
7	Etnk1	8.44283	0	Round Spermatids
7	Fsip2	7.70518	0	Round Spermatids
7	Glipr1l1	10.542	0	Round Spermatids
7	Gm12911	7.52321	1.86102e-290	Round Spermatids
7	Gm14252	8.01122	0	Round Spermatids
7	Gm17215	7.95226	0	Round Spermatids
7	Gm21119	8.57873	7.82146e-74	Round Spermatids
7	Gm2516	9.66754	0	Round Spermatids
7	Gm30954	7.32661	0	Round Spermatids
7	Gm36667	8.21202	7.5107e-169	Round Spermatids
7	Gm41225	8.80643	0	Round Spermatids
7	Gm43016	8.43846	0	Round Spermatids
7	Gm44581	7.46814	0	Round Spermatids
7	Gm47841	8.5152	0	Round Spermatids
7	Gm5570	7.44123	0	Round Spermatids
7	Gm884	8.97658	0	Round Spermatids
7	Izumo1	9.73556	0	Round Spermatids
7	Lpar1	7.70673	0	Round Spermatids
7	Lrrc4c	7.59708	0	Round Spermatids
7	Lrrtm3	10.4611	0	Round Spermatids
7	Lyzl1	10.4666	0	Round Spermatids
7	Lyzl4	9.35945	0	Round Spermatids
7	Manf	8.99361	0	Round Spermatids
7	2022-03-01	7.71572	0	Round Spermatids
7	Myt1	7.61191	0	Round Spermatids
7	Nell1os	8.03856	0	Round Spermatids
7	Nol4	7.32574	0	Round Spermatids
7	Ormdl3	7.79052	8.62504e-293	Round Spermatids
7	Pcdh9	7.32138	0	Round Spermatids
7	Pdzk1ip1	7.40793	0	Round Spermatids
7	Pdzrn4	9.03177	0	Round Spermatids
7	Pkd1l3	7.46183	0	Round Spermatids
7	Pknox2	7.48055	0	Round Spermatids
7	Prom1	7.57212	0	Round Spermatids
7	Prr27	11.3943	0	Round Spermatids
7	Rad51b	8.35954	0	Round Spermatids
7	Rapgef5	8.46278	0	Round Spermatids
7	Runx2	8.1056	0	Round Spermatids
7	Spaca1	10.9169	0	Round Spermatids
7	Spaca3	7.71085	0	Round Spermatids
7	Spaca5	7.70996	0	Round Spermatids
7	Spaca6	7.79115	0	Round Spermatids
7	Spaca7	8.75547	0	Round Spermatids
7	Spam1	8.46384	0	Round Spermatids
7	St7	8.76233	0	Round Spermatids
7	Sun3	8.62316	0	Round Spermatids
7	Sun5	10.4827	0	Round Spermatids
7	Tmem190	11.9882	0	Round Spermatids
7	Tmem89	8.45012	0	Round Spermatids
7	Vav3	7.71388	0	Round Spermatids
7	Zfp704	9.85159	0	Round Spermatids
7	Zfp804b	7.81963	0	Round Spermatids
7	Zp3r	9.27205	0	Round Spermatids
8	1700003F12Rik	3.0352	0	Round Spermatids
8	1700016C15Rik	5.52271	0	Round Spermatids
8	1700019N19Rik	3.23413	0	Round Spermatids
8	1700027F06Rik	5.16242	0	Round Spermatids
8	1700092M07Rik	2.59573	0	Round Spermatids
8	1700095A21Rik	7.31426	0	Round Spermatids
8	1700101O22Rik	7.26147	0	Round Spermatids
8	2200002J24Rik	2.90654	0	Round Spermatids
8	4930405D11Rik	2.69771	5.52973e-195	Round Spermatids
8	4930432J09Rik	3.0777	1.50544e-58	Round Spermatids
8	4930479H17Rik	3.93939	0	Round Spermatids
8	4933406M09Rik	3.31327	0	Round Spermatids
8	4933438K21Rik	2.35107	2.25788e-225	Round Spermatids
8	Actrt3	3.97447	0	Round Spermatids
8	Adig	6.20762	0	Round Spermatids
8	Arhgap45	3.97397	6.27728e-48	Round Spermatids
8	Asb17	2.80115	0	Round Spermatids
8	Banf2	4.5895	0	Round Spermatids
8	Bst2	2.46722	1.86e-12	Round Spermatids
8	Calr3	2.93367	0	Round Spermatids
8	Camk1	2.74272	4.70757e-06	Round Spermatids
8	Ccdc185	5.16788	0	Round Spermatids
8	Ccer1	2.31126	5.22593e-273	Round Spermatids
8	Cd247	3.4315	1.22438e-21	Round Spermatids
8	Cdc34	5.26937	0	Round Spermatids
8	Chn2	2.68825	0	Round Spermatids
8	Cntn1	2.32552	0	Round Spermatids
8	Col15a1	2.54282	4.36768e-08	Round Spermatids
8	Crmp1	3.21663	5.0152e-12	Round Spermatids
8	Cst13	7.99232	0	Round Spermatids
8	Cyp51	3.40945	2.12991e-277	Round Spermatids
8	Cypt1	4.63509	0	Round Spermatids
8	Cypt12	5.29918	0	Round Spermatids
8	Cypt3	2.79786	0	Round Spermatids
8	Cypt4	6.83542	0	Round Spermatids
8	Dnajb7	3.34331	0	Round Spermatids
8	Ephb2	3.40954	8.99237e-23	Round Spermatids
8	Faiml	3.87756	0	Round Spermatids
8	Fam71a	4.00692	0	Round Spermatids
8	Fam71b	8.58438	0	Round Spermatids
8	Fam89a	3.46339	1.40655e-06	Round Spermatids
8	Fbxo39	3.32226	0	Round Spermatids
8	Fcgr2b	3.05263	7.71796e-24	Round Spermatids
8	Fhl5	5.43533	0	Round Spermatids
8	Gm136	4.29021	0	Round Spermatids
8	Gm14145	5.88398	4.08024e-44	Round Spermatids
8	Gm14146	3.67374	4.39302e-58	Round Spermatids
8	Gm16175	6.47907	8.56292e-70	Round Spermatids
8	Gm16226	3.54606	0	Round Spermatids
8	Gm28269	5.43224	0	Round Spermatids
8	Gm4787	3.90043	2.17005e-247	Round Spermatids
8	Gm48313	2.35332	3.81979e-125	Round Spermatids
8	Gm8251	4.08931	2.84319e-266	Round Spermatids
8	Gm904	2.48637	4.33809e-25	Round Spermatids
8	Gpat3	2.52472	1.49208e-53	Round Spermatids
8	Gtsf1l	2.92554	1.63841e-269	Round Spermatids
8	H2al1m	4.37631	6.00123e-251	Round Spermatids
8	H6pd	2.65998	0.000640645	Round Spermatids
8	Hemgn	8.38557	0	Round Spermatids
8	Hils1	5.46912	0	Round Spermatids
8	Iqcf6	4.33415	0	Round Spermatids
8	Jund	4.12093	0	Round Spermatids
8	Kank1	2.34487	1.19248e-08	Round Spermatids
8	Kcnb2	3.64812	3.99923e-06	Round Spermatids
8	Mafk	4.14525	9.18066e-38	Round Spermatids
8	Mgat4e	2.42194	1.25475e-168	Round Spermatids
8	Midn	4.03363	1.19624e-28	Round Spermatids
8	Mrps36	6.15775	0	Round Spermatids
8	Nmt2	2.33711	1.14629e-238	Round Spermatids
8	Ostm1	6.12612	2.42261e-124	Round Spermatids
8	Parn	2.62204	6.71264e-157	Round Spermatids
8	Prss37	6.83686	0	Round Spermatids
8	Prss51	3.79172	0	Round Spermatids
8	Prss52	6.35449	0	Round Spermatids
8	Prss58	6.05822	0	Round Spermatids
8	Ptms	2.7724	1.76923e-47	Round Spermatids
8	Rap1gap	3.84548	2.9764e-15	Round Spermatids
8	Rnf151	5.58995	0	Round Spermatids
8	Rph3a	3.6472	1.08781e-23	Round Spermatids
8	Scara5	3.55684	1.94095e-104	Round Spermatids
8	Scp2d1	6.84513	0	Round Spermatids
8	Sh3d21	2.46297	0	Round Spermatids
8	Slc17a7	3.29445	2.36371e-49	Round Spermatids
8	Sln	5.04357	0.00224774	Round Spermatids
8	Spaca9	3.85707	0	Round Spermatids
8	Spag4	3.45845	0	Round Spermatids
8	Tcf7l2	3.34235	1.52061e-199	Round Spermatids
8	Tex33	2.94754	3.81188e-258	Round Spermatids
8	Tmco5b	2.8691	2.64426e-170	Round Spermatids
8	Tmem151a	4.41975	8.72567e-227	Round Spermatids
8	Trim80	2.35752	0	Round Spermatids
8	Trp53tg5	7.61612	0	Round Spermatids
8	Tuba8	8.17135	0	Round Spermatids
8	Zfp219	2.79502	1.16593e-68	Round Spermatids
9	1700003E24Rik	2.44933	0	Elongated Spermatids
9	1700010D01Rik	3.07896	0	Elongated Spermatids
9	1700013G24Rik	2.18388	0	Elongated Spermatids
9	1700019D03Rik	1.9308	0	Elongated Spermatids
9	1700029B22Rik	2.03603	0	Elongated Spermatids
9	1700034E13Rik	4.78042	0	Elongated Spermatids
9	1700061N14Rik	1.49034	1.8082e-183	Elongated Spermatids
9	1700084M14Rik	2.40127	0	Elongated Spermatids
9	2610318N02Rik	2.86062	0	Elongated Spermatids
9	4930503B20Rik	3.18325	0	Elongated Spermatids
9	4930544D05Rik	2.86457	0	Elongated Spermatids
9	Actrt2	3.95651	0	Elongated Spermatids
9	Aif1	2.3169	0	Elongated Spermatids
9	BC030870	1.10106	1.65461e-35	Elongated Spermatids
9	BC061195	2.93673	0	Elongated Spermatids
9	Cby3	3.69371	0	Elongated Spermatids
9	Cstl1	4.46085	0	Elongated Spermatids
9	Defb33	4.25878	0	Elongated Spermatids
9	Dpep1	0.954383	2.8509e-40	Elongated Spermatids
9	Dynll2	2.51513	0	Elongated Spermatids
9	Fam229a	3.26084	0	Elongated Spermatids
9	Fam71e1	2.70452	0	Elongated Spermatids
9	Fam71f1	2.50144	0	Elongated Spermatids
9	Gabarapl1	3.19658	0	Elongated Spermatids
9	Galntl5	2.7246	0	Elongated Spermatids
9	Gm14773	3.39891	0	Elongated Spermatids
9	Gm45326	0.603794	8.57813e-30	Elongated Spermatids
9	Gm5767	1.30789	0	Elongated Spermatids
9	Gm5941	2.16957	0	Elongated Spermatids
9	Gprc5b	2.09338	0	Elongated Spermatids
9	Gstt4	1.44318	0	Elongated Spermatids
9	H1fnt	3.18678	0	Elongated Spermatids
9	H2al1n	2.54007	0	Elongated Spermatids
9	H2al3	3.04157	0	Elongated Spermatids
9	Hmgb4	6.10721	0	Elongated Spermatids
9	Htra1	0.920313	9.24632e-30	Elongated Spermatids
9	Iqcf1	3.45557	0	Elongated Spermatids
9	Iqcf3	1.62606	0	Elongated Spermatids
9	Izumo2	2.00343	0	Elongated Spermatids
9	Klk1b21	1.72332	1.80856e-12	Elongated Spermatids
9	Klk1b8	3.58714	0	Elongated Spermatids
9	Lhfp	0.509614	2.20767e-44	Elongated Spermatids
9	Mex3d	2.74833	0	Elongated Spermatids
9	Otub2	2.73561	0	Elongated Spermatids
9	Paqr5	3.66663	0	Elongated Spermatids
9	Prm1	6.057	0	Elongated Spermatids
9	Prss55	2.46611	3.08439e-254	Elongated Spermatids
9	Pwwp2b	4.08626	0	Elongated Spermatids
9	Slfnl1	3.07274	0	Elongated Spermatids
9	Spata19	3.93572	0	Elongated Spermatids
9	Spert	1.21088	0	Elongated Spermatids
9	Tctex1d1	2.04519	0	Elongated Spermatids
9	Tex37	3.63512	0	Elongated Spermatids
9	Tfam	4.32456	0	Elongated Spermatids
9	Tmem247	2.01961	0	Elongated Spermatids
9	Tnp1	4.33762	0	Elongated Spermatids
9	Tnp2	4.00325	0	Elongated Spermatids
9	Txndc2	2.95564	0	Elongated Spermatids
9	Wisp1	1.69909	5.45118e-09	Elongated Spermatids
10	1700001C19Rik	2.52292	0	Elongated Spermatids
10	1700015G11Rik	4.07935	0	Elongated Spermatids
10	1700016P04Rik	4.78401	0	Elongated Spermatids
10	1700024P04Rik	4.53151	0	Elongated Spermatids
10	1700125H03Rik	2.04072	1.34373e-81	Elongated Spermatids
10	AI507597	3.46282	0	Elongated Spermatids
10	Bpifa3	4.54789	0	Elongated Spermatids
10	C230035I16Rik	1.02323	9.69771e-09	Elongated Spermatids
10	Ccdc54	2.38423	0	Elongated Spermatids
10	Ccsap	2.70874	0	Elongated Spermatids
10	Cdrt4	3.20731	0	Elongated Spermatids
10	Cdv3	4.54675	0	Elongated Spermatids
10	Fcgrt	1.17431	0.00321151	Elongated Spermatids
10	Fxyd1	1.20038	2.02139e-26	Elongated Spermatids
10	Glul	3.50993	0	Elongated Spermatids
10	Gm12970	4.06152	7.79529e-230	Elongated Spermatids
10	H2al2a	4.52808	0	Elongated Spermatids
10	Habp4	3.95554	0	Elongated Spermatids
10	Hypm	2.88842	0	Elongated Spermatids
10	Impa2	1.68795	0.00181268	Elongated Spermatids
10	Iqcf5	3.98034	0	Elongated Spermatids
10	Irgc1	1.75925	0	Elongated Spermatids
10	Lcn2	1.00554	0.00119437	Elongated Spermatids
10	Lrrc18	1.46824	3.27343e-285	Elongated Spermatids
10	Morn3	0.642776	1.67898e-194	Elongated Spermatids
10	Nupr1	2.18497	1.63613e-09	Elongated Spermatids
10	Oxct2a	2.4066	1.50165e-284	Elongated Spermatids
10	Oxct2b	6.64725	0	Elongated Spermatids
10	Pkib	2.47368	0	Elongated Spermatids
10	Prm3	3.16149	0	Elongated Spermatids
10	Sh3rf2	4.26489	0	Elongated Spermatids
10	Spata3	4.40125	0	Elongated Spermatids
10	Tex35	2.73902	0	Elongated Spermatids
10	Tmem270	2.02257	1.81057e-202	Elongated Spermatids
10	Tpm2	3.23052	0.00247783	Elongated Spermatids
10	Ttc24	3.69098	0	Elongated Spermatids
10	Wnt6	1.28756	2.82367e-13	Elongated Spermatids
11	1700001K19Rik	3.45352	0	Elongated Spermatids
11	1700001O22Rik	5.76424	0	Elongated Spermatids
11	1700016H13Rik	5.38872	0	Elongated Spermatids
11	1700027A15Rik	5.93622	0	Elongated Spermatids
11	1700029H14Rik	3.04008	1.33113e-293	Elongated Spermatids
11	1700080E11Rik	4.23648	0	Elongated Spermatids
11	1700095K22Rik	5.33247	0	Elongated Spermatids
11	1700120K04Rik	3.06909	2.68014e-255	Elongated Spermatids
11	2810408A11Rik	3.93063	0	Elongated Spermatids
11	4930461G14Rik	1.41684	3.19563e-51	Elongated Spermatids
11	4933411K16Rik	7.30279	0	Elongated Spermatids
11	Ak1	3.85344	0	Elongated Spermatids
11	Akap4	4.16361	0	Elongated Spermatids
11	Arhgap26	1.43599	5.2136e-12	Elongated Spermatids
11	Atl3	5.53321	0	Elongated Spermatids
11	Car2	9.44934	0	Elongated Spermatids
11	Carhsp1	1.35773	1.1905e-250	Elongated Spermatids
11	Ccdc91	5.30558	0	Elongated Spermatids
11	Cdiptos	5.06845	0	Elongated Spermatids
11	Clpb	4.97964	0	Elongated Spermatids
11	Col4a2	1.40457	2.00971e-38	Elongated Spermatids
11	Ddx3y	0.35105	1.45182e-87	Elongated Spermatids
11	Dnajb8	6.07741	0	Elongated Spermatids
11	Dpp4	1.85416	6.4927e-73	Elongated Spermatids
11	Gabrb1	0.410455	1.38204e-19	Elongated Spermatids
11	Gapdhs	5.45515	0	Elongated Spermatids
11	Gm26725	0.619158	4.84636e-12	Elongated Spermatids
11	Gm39204	0.574975	3.53511e-39	Elongated Spermatids
11	Gm49116	0.782006	1.06657e-94	Elongated Spermatids
11	Gm498	6.71617	0	Elongated Spermatids
11	Gpi1	2.90514	1.52518e-266	Elongated Spermatids
11	Gsg1	5.94726	0	Elongated Spermatids
11	Iqcf4	8.49458	0	Elongated Spermatids
11	Mapkapk3	0.83412	5.48228e-55	Elongated Spermatids
11	Nbr1	4.28097	0	Elongated Spermatids
11	Nr4a2	0.866921	1.05261e-106	Elongated Spermatids
11	Pmis2	0.583191	6.93708e-87	Elongated Spermatids
11	Prelp	0.732184	1.93469e-81	Elongated Spermatids
11	Prkar2a	3.14424	7.00738e-227	Elongated Spermatids
11	Prm2	3.5589	0	Elongated Spermatids
11	Saxo1os	1.17549	2.817e-42	Elongated Spermatids
11	Selenom	0.668286	2.45423e-08	Elongated Spermatids
11	Spem1	3.79442	0	Elongated Spermatids
11	Spem2	5.87924	0	Elongated Spermatids
11	Spi1	3.84809	1.8015e-51	Elongated Spermatids
11	Spry1	1.28344	1.29315e-119	Elongated Spermatids
11	Spz1	7.1761	0	Elongated Spermatids
11	Tex48	1.82679	2.46454e-241	Elongated Spermatids
11	Tmem53	3.6876	0	Elongated Spermatids
11	Tssk6	5.6489	0	Elongated Spermatids
11	Ubl4b	8.03504	0	Elongated Spermatids
12	1700009J07Rik	3.95018	1.44294e-189	Elongated Spermatids
12	1700009N14Rik	4.19817	1.99646e-227	Elongated Spermatids
12	1700012A03Rik	7.48897	0	Elongated Spermatids
12	1700034I23Rik	5.85201	0	Elongated Spermatids
12	1700067P10Rik	1.91291	1.88905e-14	Elongated Spermatids
12	1700105G05Rik	1.93327	6.22888e-147	Elongated Spermatids
12	1700109G15Rik	2.375	1.63955e-150	Elongated Spermatids
12	4930407I19Rik	2.5603	1.3084e-53	Elongated Spermatids
12	4930465I24Rik	1.41637	2.85307e-28	Elongated Spermatids
12	4930470O06Rik	1.23723	2.06788e-08	Elongated Spermatids
12	4930563D23Rik	7.39611	2.66673e-235	Elongated Spermatids
12	4930571K23Rik	8.45496	0	Elongated Spermatids
12	4933405O20Rik	1.97447	4.50228e-35	Elongated Spermatids
12	5031439G07Rik	7.88263	2.82059e-301	Elongated Spermatids
12	Acsl1	6.09716	6.00926e-251	Elongated Spermatids
12	Adam6b	1.41719	3.23874e-113	Elongated Spermatids
12	Arap2	1.47414	7.94453e-55	Elongated Spermatids
12	Azin2	9.56794	0	Elongated Spermatids
12	Bcl2l14	11.0611	0	Elongated Spermatids
12	Btg2	1.3067	3.7012e-186	Elongated Spermatids
12	Cabs1	8.79682	0	Elongated Spermatids
12	Csnk1g2	4.43653	0	Elongated Spermatids
12	CT025155.1	6.9451	1.64128e-208	Elongated Spermatids
12	Dab1	1.54147	2.21408e-112	Elongated Spermatids
12	Dbil5	7.43025	0	Elongated Spermatids
12	Dnah9	1.55238	7.60023e-94	Elongated Spermatids
12	Dusp10	2.16874	4.14156e-34	Elongated Spermatids
12	Eya4	1.18922	3.10504e-50	Elongated Spermatids
12	Gm13184	1.91089	5.18108e-42	Elongated Spermatids
12	Gm15517	8.63922	0	Elongated Spermatids
12	Gm34158	1.30605	1.1723e-145	Elongated Spermatids
12	Gm34549	6.09002	1.29277e-238	Elongated Spermatids
12	Gm35216	1.41675	1.03756e-26	Elongated Spermatids
12	Gm36849	1.46524	1.11594e-77	Elongated Spermatids
12	Gm38948	3.76383	2.59779e-113	Elongated Spermatids
12	Gm40263	1.7873	3.88841e-27	Elongated Spermatids
12	Gm41206	1.56423	4.67807e-109	Elongated Spermatids
12	Gm42418	5.34277	9.21962e-287	Elongated Spermatids
12	Gm5149	2.66942	8.3358e-77	Elongated Spermatids
12	Gm9999	4.88761	1.07211e-183	Elongated Spermatids
12	Gmnc	1.92963	2.52187e-59	Elongated Spermatids
12	Hexb	2.20985	1.78827e-222	Elongated Spermatids
12	Hk1	7.09236	0	Elongated Spermatids
12	Itpr3os	4.32064	1.14721e-164	Elongated Spermatids
12	Kif21b	4.01391	4.33876e-124	Elongated Spermatids
12	Lelp1	4.54357	1.13854e-263	Elongated Spermatids
12	Lrrc57	4.61342	4.82088e-224	Elongated Spermatids
12	Lrrc8c	1.21153	1.90851e-98	Elongated Spermatids
12	Lurap1	2.00124	8.96129e-20	Elongated Spermatids
12	M1ap	4.42799	1.16345e-159	Elongated Spermatids
12	Mfsd9	3.67696	5.37036e-26	Elongated Spermatids
12	Nlrp4e	1.128	6.78475e-160	Elongated Spermatids
12	Nupr1l	10.9347	0	Elongated Spermatids
12	Oaz3	6.8499	0	Elongated Spermatids
12	Odf1	8.77589	0	Elongated Spermatids
12	Osgin1	8.84775	3.53896e-109	Elongated Spermatids
12	Panx2	1.26346	1.22491e-129	Elongated Spermatids
12	Pkm	6.71259	5.25339e-190	Elongated Spermatids
12	Rnf138	4.34368	4.77055e-286	Elongated Spermatids
12	Slc4a2	1.3716	2.00551e-92	Elongated Spermatids
12	Smcp	7.71846	0	Elongated Spermatids
12	Smkr-ps	12.5649	0	Elongated Spermatids
12	Spata18	5.01799	1.5846e-215	Elongated Spermatids
12	St6galnac2	6.07613	0	Elongated Spermatids
12	St6galnac2.1	6.64013	3.86878e-214	Elongated Spermatids
12	Syce2	9.29857	1.64315e-255	Elongated Spermatids
12	Tex44	4.90957	2.98393e-130	Elongated Spermatids
12	Tmem56	4.94955	8.4352e-146	Elongated Spermatids
12	Tppp2	5.40361	0	Elongated Spermatids
12	Trp53inp2	1.20369	2.97049e-22	Elongated Spermatids
12	Tssk2	1.17298	1.49329e-66	Elongated Spermatids
12	Tssk3	8.916	1.13152e-230	Elongated Spermatids
12	Ttc7	8.67541	5.11589e-231	Elongated Spermatids
12	Ube2n	8.0464	0	Elongated Spermatids
12	Wbp2nl	2.47429	2.77376e-24	Elongated Spermatids
12	Wbscr25	8.12105	0	Elongated Spermatids
12	Zmiz1	2.56693	4.69834e-101	Elongated Spermatids
13	9530026P05Rik	8.88698	1.4638e-57	Myoid cells
13	Abi3bp	11.567	8.45584e-69	Myoid cells
13	Acaa2	8.58188	9.95569e-61	Myoid cells
13	Acsbg1	8.93533	1.18634e-70	Myoid cells
13	Acss3	9.79157	8.23291e-56	Myoid cells
13	Adamts5	11.963	1.91238e-71	Myoid cells
13	Aebp1	8.51608	1.2853e-38	Myoid cells
13	Aff2	10.1641	3.86564e-67	Myoid cells
13	Agt	8.67188	1.65636e-11	Myoid cells
13	Akr1cl	9.59616	1.16064e-66	Myoid cells
13	Aldh1a1	8.42676	1.24221e-70	Myoid cells
13	Anxa5	8.9416	1.7411e-65	Myoid cells
13	Atp1a2	8.39826	7.0652e-50	Myoid cells
13	Bgn	9.41521	1.60988e-64	Myoid cells
13	C1qtnf7	8.91858	7.18955e-65	Myoid cells
13	C1ra	9.66761	1.09544e-23	Myoid cells
13	C1s1	10.4287	1.71847e-54	Myoid cells
13	Cald1	8.92291	2.50606e-67	Myoid cells
13	Cav1	8.4106	4.92095e-28	Myoid cells
13	Cavin3	8.69156	2.87274e-61	Myoid cells
13	Cd200	11.2309	8.43673e-69	Myoid cells
13	Celf2	9.17222	3.8041e-73	Myoid cells
13	Ckb	8.72202	9.8119e-61	Myoid cells
13	Col1a2	9.71457	4.03951e-61	Myoid cells
13	Col3a1	9.44389	5.63843e-53	Myoid cells
13	Col4a1	8.59849	2.47507e-60	Myoid cells
13	Col4a4	8.56289	1.44367e-67	Myoid cells
13	Col4a5	8.58493	5.84413e-64	Myoid cells
13	Col6a1	10.2807	7.49868e-46	Myoid cells
13	Cp	8.44262	1.29671e-29	Myoid cells
13	CT025619.1	15.6218	3.44525e-66	Myoid cells
13	Ctgf	9.08739	1.82879e-26	Myoid cells
13	Cyp26b1	11.52	2.55136e-71	Myoid cells
13	Cyp27a1	8.34274	7.73969e-71	Myoid cells
13	Dcn	11.3152	2.29281e-75	Myoid cells
13	Dock1	8.28418	3.29769e-64	Myoid cells
13	Ebf1	9.71045	2.32777e-71	Myoid cells
13	Ecm1	8.92783	1.63959e-66	Myoid cells
13	Egfr	12.6221	1.35858e-72	Myoid cells
13	Entpd2	9.15403	1.5614e-38	Myoid cells
13	Eps8	8.24611	5.99409e-63	Myoid cells
13	Fgl2	8.54425	6.54935e-65	Myoid cells
13	Fhl2	8.62704	4.87532e-61	Myoid cells
13	Fndc3b	8.93195	2.59188e-68	Myoid cells
13	Gm20629	10.7584	2.39575e-71	Myoid cells
13	Gsn	12.5314	1.40864e-72	Myoid cells
13	Gucy1a1	8.85036	4.25034e-63	Myoid cells
13	Heg1	11.3944	4.03358e-70	Myoid cells
13	Id1	8.46107	4.32872e-57	Myoid cells
13	Id2	8.6697	2.88924e-42	Myoid cells
13	Id3	12.8852	1.08272e-73	Myoid cells
13	Ifitm2	9.02394	1.07545e-67	Myoid cells
13	Ifitm3	9.51185	1.71875e-69	Myoid cells
13	Igfbp6	11.6805	3.79152e-75	Myoid cells
13	Igfbp7	8.26382	1.21549e-68	Myoid cells
13	Itga9	8.22748	2.27684e-55	Myoid cells
13	Itih5	9.43081	7.79052e-62	Myoid cells
13	Klhdc8b	12.0111	1.65586e-67	Myoid cells
13	L3mbtl4	9.23131	1.58768e-63	Myoid cells
13	Lama2	8.59853	1.83046e-71	Myoid cells
13	Lamb2	8.98771	1.71337e-64	Myoid cells
13	Lamc3	8.72162	1.838e-58	Myoid cells
13	Lrp1	11.5412	8.95405e-67	Myoid cells
13	Lrrk1	8.32019	1.01967e-45	Myoid cells
13	Ltbp4	13.0436	3.43594e-73	Myoid cells
13	Ly6a	10.1107	1.03973e-55	Myoid cells
13	Maob	10.7281	2.39579e-38	Myoid cells
13	Mbnl1	8.26915	4.43125e-66	Myoid cells
13	Mgp	11.4865	6.61872e-74	Myoid cells
13	Mme	9.40924	7.07582e-56	Myoid cells
13	Ms4a4d	12.5447	3.87135e-68	Myoid cells
13	Nhs	10.3241	3.74981e-68	Myoid cells
13	Nid1	8.36404	1.46326e-11	Myoid cells
13	Nr2f2	8.66587	8.01573e-55	Myoid cells
13	Ogn	9.23506	9.39401e-60	Myoid cells
13	Osr2	8.74185	4.1252e-36	Myoid cells
13	Pdgfra	10.7552	1.96523e-70	Myoid cells
13	Pdlim3	12.5253	1.26214e-68	Myoid cells
13	Plpp3	11.8356	1.58875e-74	Myoid cells
13	Pltp	10.4708	2.49533e-67	Myoid cells
13	Prlr	8.56104	4.76997e-55	Myoid cells
13	Rarres2	9.70779	6.69917e-62	Myoid cells
13	Rbbp7	9.09029	1.21009e-72	Myoid cells
13	Rhoj	11.0178	3.94783e-65	Myoid cells
13	Rnase4	9.20246	4.42194e-10	Myoid cells
13	Ror1	9.18952	1.10102e-64	Myoid cells
13	Rora	8.558	5.18595e-67	Myoid cells
13	S100a11	8.8813	1.07557e-63	Myoid cells
13	S100a6	10.9778	7.63091e-70	Myoid cells
13	Selenbp1	9.92019	3.62486e-56	Myoid cells
13	Serping1	10.6543	5.96955e-69	Myoid cells
13	Slc24a2	10.374	2.36835e-68	Myoid cells
13	Slc38a5	8.47755	8.21491e-08	Myoid cells
13	Sparcl1	9.87033	1.51096e-70	Myoid cells
13	Tgfbr3	8.59289	8.77245e-69	Myoid cells
13	Thbd	12.2517	3.33454e-21	Myoid cells
13	Tns2	8.33144	1.07509e-62	Myoid cells
13	Tpm1	8.24282	4.03512e-50	Myoid cells
13	Tshz2	9.45833	3.11155e-75	Myoid cells
13	Xdh	9.24264	1.31447e-54	Myoid cells
14	Amhr2	5.97841	7.30269e-29	Sertoli Cells
14	Clu	5.3493	2.85936e-91	Sertoli Cells
14	Ctsl	4.87092	4.61601e-123	Sertoli Cells
14	Rhox5	5.4639	4.54323e-09	Sertoli Cells
14	Rhox8	6.76918	5.87884e-126	Sertoli Cells
14	Aard	5.76024	5.14601e-118	Sertoli Cells
14	Aes	3.65114	2.23533e-43	Sertoli Cells
14	Alas2	4.99719	1.20944e-08	Sertoli Cells
14	Aldh2	3.48491	1.75436e-49	Sertoli Cells
14	AU021092	4.99599	4.22566e-33	Sertoli Cells
14	Basp1	4.34154	2.44464e-09	Sertoli Cells
14	Bex4	5.56742	4.38351e-70	Sertoli Cells
14	Cd302	3.64562	3.00559e-19	Sertoli Cells
14	Chchd10	5.48103	3.96048e-30	Sertoli Cells
14	Cited1	5.75495	1.47937e-127	Sertoli Cells
14	Cited2	3.76646	6.47588e-29	Sertoli Cells
14	Clic1	4.23035	3.34688e-08	Sertoli Cells
14	Cmbl	5.00289	3.94353e-64	Sertoli Cells
14	Cox8a	4.45301	1.44198e-99	Sertoli Cells
14	Creg1	5.85579	1.89596e-60	Sertoli Cells
14	Cst12	7.58993	6.82638e-196	Sertoli Cells
14	Cst9	7.79614	8.65127e-219	Sertoli Cells
14	Cycs	5.89526	1.77417e-69	Sertoli Cells
14	Defb19	7.72938	2.52865e-232	Sertoli Cells
14	Defb36	8.33056	1.10061e-187	Sertoli Cells
14	Defb45	4.18187	3.41265e-08	Sertoli Cells
14	Dhrs7	3.63218	9.9134e-61	Sertoli Cells
14	Etd	6.78194	1.2549e-169	Sertoli Cells
14	Fyn	3.44156	2.78639e-85	Sertoli Cells
14	G0s2	2.80999	4.10722e-23	Sertoli Cells
14	Gamt	5.6424	2.10845e-70	Sertoli Cells
14	Gas6	3.36894	2.37725e-29	Sertoli Cells
14	Gatm	5.00219	1.0354e-51	Sertoli Cells
14	Gm15417	2.90359	4.72747e-23	Sertoli Cells
14	Gm3880	6.01079	8.51441e-55	Sertoli Cells
14	Gm9112	6.87533	3.10082e-117	Sertoli Cells
14	Gnas	3.71143	6.89823e-106	Sertoli Cells
14	Gpm6b	3.83648	3.29798e-74	Sertoli Cells
14	Gsta4	5.41647	3.93871e-54	Sertoli Cells
14	Gstm1	3.92534	8.71538e-58	Sertoli Cells
14	Gstm2	5.07017	2.26819e-141	Sertoli Cells
14	Gstm7	6.28565	2.83661e-40	Sertoli Cells
14	Hk2	3.82315	1.51997e-62	Sertoli Cells
14	Hmgb3	4.52157	2.53319e-26	Sertoli Cells
14	Hmgn5	4.33316	3.25501e-60	Sertoli Cells
14	Hopx	4.94714	1.0739e-31	Sertoli Cells
14	Hprt	3.5386	7.59087e-59	Sertoli Cells
14	Hsd17b10	3.77107	2.24923e-39	Sertoli Cells
14	Hspb1	5.90734	6.70756e-66	Sertoli Cells
14	Ier3	3.35448	1.47128e-44	Sertoli Cells
14	Inha	6.52051	1.88605e-104	Sertoli Cells
14	Klk1b9	3.19036	2.9987e-43	Sertoli Cells
14	Ldhb	6.12558	1.48532e-88	Sertoli Cells
14	Maged1	3.01105	3.91095e-45	Sertoli Cells
14	Maged2	3.30638	2.57206e-77	Sertoli Cells
14	Marcksl1	4.08782	2.90375e-41	Sertoli Cells
14	Mgarp	3.21097	3.46245e-05	Sertoli Cells
14	Mgst1	3.95021	1.6258e-06	Sertoli Cells
14	Mif	5.49216	1.80911e-52	Sertoli Cells
14	Mmd2	2.92562	1.42489e-71	Sertoli Cells
14	Myl9	5.76787	1.31283e-86	Sertoli Cells
14	Nenf	4.61105	1.17115e-83	Sertoli Cells
14	Nfkbia	3.26223	2.30292e-53	Sertoli Cells
14	Ninj1	4.86638	9.07238e-106	Sertoli Cells
14	Pls3	3.6726	1.33444e-90	Sertoli Cells
14	Prdx2	5.83912	6.08272e-43	Sertoli Cells
14	Ptgds	4.2067	5.93748e-99	Sertoli Cells
14	Qpct	4.73083	6.80928e-09	Sertoli Cells
14	Rbm3	2.99975	2.58629e-27	Sertoli Cells
14	Rpl10a	3.43909	2.12273e-13	Sertoli Cells
14	S100a1	4.30717	8.32535e-81	Sertoli Cells
14	Sdc4	4.2965	1.99385e-24	Sertoli Cells
14	Serpina5	4.59396	2.79909e-64	Sertoli Cells
14	Slc25a4	4.43251	1.59193e-31	Sertoli Cells
14	Slc25a45	4.19214	5.5653e-09	Sertoli Cells
14	Slc25a5	4.61392	2.04475e-66	Sertoli Cells
14	Smim1	5.1691	8.81905e-148	Sertoli Cells
14	Sparc	3.82609	1.24809e-73	Sertoli Cells
14	Susd3	5.28062	3.41905e-33	Sertoli Cells
14	Tceal9	2.96838	6.70209e-11	Sertoli Cells
14	Tslrn1	6.46785	1.84644e-144	Sertoli Cells
14	Tsx	6.67705	1.19988e-93	Sertoli Cells
14	Tuba1a	4.54626	1.48373e-13	Sertoli Cells
14	Tubb5	3.90671	3.11448e-20	Sertoli Cells
14	Ucp2	3.25286	1.52876e-50	Sertoli Cells
14	Vamp8	3.49185	1.09247e-83	Sertoli Cells
14	Vdac1	4.16404	5.35586e-95	Sertoli Cells
14	Vim	2.9657	7.29562e-07	Sertoli Cells
14	Wfdc10	6.09238	6.90173e-23	Sertoli Cells
14	Wt1	4.35056	3.9398e-27	Sertoli Cells
15	Adam19	7.76882	1.02871e-32	Macrophages
15	Adgre1	7.00275	4.70474e-15	Macrophages
15	Apoe	7.17166	1.91219e-28	Macrophages
15	Axl	6.47805	1.46455e-32	Macrophages
15	B2m	6.68701	6.56962e-31	Macrophages
15	Bin1	7.35037	7.31712e-18	Macrophages
15	C1qa	11.255	6.81893e-35	Macrophages
15	C1qb	9.79614	3.33816e-36	Macrophages
15	C1qc	9.64752	2.06091e-34	Macrophages
15	Capg	6.79892	2.13514e-32	Macrophages
15	Cd163	6.67423	5.27052e-32	Macrophages
15	Cd52	7.7436	7.56445e-26	Macrophages
15	Cd53	7.49244	7.03509e-34	Macrophages
15	Cd68	6.97796	1.97664e-11	Macrophages
15	Cfh	7.26612	2.38558e-14	Macrophages
15	Crip1	6.72017	1.52064e-07	Macrophages
15	Csf1r	10.174	3.73e-36	Macrophages
15	Ctsa	6.75812	2.3458e-24	Macrophages
15	Ctsb	6.80514	1.37309e-26	Macrophages
15	Ctsc	8.76451	1.95397e-31	Macrophages
15	Cx3cr1	7.77122	3.03317e-32	Macrophages
15	Cyba	8.13555	9.74579e-38	Macrophages
15	Cyfip1	6.54283	1.74205e-10	Macrophages
15	Dab2	7.04444	1.85228e-33	Macrophages
15	Dapk1	8.34058	1.6584e-34	Macrophages
15	Dock4	6.39922	1.88319e-31	Macrophages
15	Dock8	10.5562	7.28996e-38	Macrophages
15	Ehd4	6.93098	8.46556e-27	Macrophages
15	Emp3	6.83842	3.91191e-31	Macrophages
15	Enox2	6.40639	1.9526e-25	Macrophages
15	F13a1	6.64447	1.08728e-26	Macrophages
15	Fam105a	8.98331	3.34209e-35	Macrophages
15	Fam46a	6.97276	2.73376e-24	Macrophages
15	Fcer1g	10.5473	2.06455e-37	Macrophages
15	Fli1	6.73082	2.73553e-15	Macrophages
15	Fos	8.40577	2.96925e-35	Macrophages
15	Ftl1	7.01192	2.82871e-38	Macrophages
15	Gm26740	8.00259	7.49571e-15	Macrophages
15	Grn	6.72815	4.99436e-25	Macrophages
15	H2-Aa	11.9362	6.68754e-38	Macrophages
15	H2-Ab1	11.1823	4.68117e-30	Macrophages
15	H2-D1	7.62062	1.06994e-36	Macrophages
15	H2-Eb1	10.9433	9.34867e-34	Macrophages
15	H2-T23	7.29227	1.98103e-24	Macrophages
15	Hpgd	8.33756	2.10547e-33	Macrophages
15	Ifi207	8.32356	5.83601e-33	Macrophages
15	Ifi27l2a	9.20993	2.73584e-35	Macrophages
15	Il10rb	6.48733	2.49983e-24	Macrophages
15	Jun	8.58769	8.31945e-36	Macrophages
15	Junb	8.23298	1.34317e-33	Macrophages
15	Laptm5	9.0714	3.22571e-36	Macrophages
15	Lcp1	8.34064	2.40395e-24	Macrophages
15	Lgmn	7.07896	1.77069e-30	Macrophages
15	Lpl	7.38505	1.56743e-33	Macrophages
15	Lsp1	8.05836	2.78198e-26	Macrophages
15	Ly6e	7.93712	8.02517e-29	Macrophages
15	Lyn	8.06699	5.82238e-29	Macrophages
15	Lyz2	10.5853	1.09327e-34	Macrophages
15	Maf	9.13628	1.86461e-35	Macrophages
15	Mafb	9.4461	2.10607e-34	Macrophages
15	Marcks	7.14969	4.47624e-32	Macrophages
15	Mef2c	8.8674	1.04455e-34	Macrophages
15	Mndal	8.49794	1.61899e-13	Macrophages
15	Mpeg1	7.50455	6.07005e-34	Macrophages
15	Mrc1	10.674	1.20355e-36	Macrophages
15	Ophn1	6.63916	1.49271e-30	Macrophages
15	P2ry12	8.7483	9.51428e-36	Macrophages
15	Pid1	7.83802	2.22873e-34	Macrophages
15	Pik3cg	6.73412	2.59757e-32	Macrophages
15	Pip4k2a	7.54643	2.56654e-27	Macrophages
15	Plek	7.41108	5.20585e-17	Macrophages
15	Ppm1h	6.95067	2.56146e-31	Macrophages
15	Prkcb	7.05261	2.0212e-30	Macrophages
15	Psap	7.51722	2.03597e-35	Macrophages
15	Ptprc	7.28372	1.34865e-08	Macrophages
15	Rgs2	10.0223	4.68511e-35	Macrophages
15	Rnf150	8.22766	2.65882e-35	Macrophages
15	Rps4x	6.85463	2.02086e-37	Macrophages
15	Runx1	9.55343	3.27213e-35	Macrophages
15	Sat1	7.80675	2.50547e-35	Macrophages
15	Selenop	6.71341	1.48639e-36	Macrophages
15	Sirpa	6.68384	5.66423e-32	Macrophages
15	Slc48a1	7.10298	2.62035e-33	Macrophages
15	Slc9a9	11.1958	2.75368e-36	Macrophages
15	St6gal1	6.47385	9.5802e-30	Macrophages
15	Stab1	7.5644	2.59077e-22	Macrophages
15	Tbc1d4	6.57398	8.79487e-17	Macrophages
15	Tet2	6.82715	1.4526e-32	Macrophages
15	Tgfbr2	7.08221	1.55838e-14	Macrophages
15	Tmem164	6.5474	6.00427e-16	Macrophages
15	Tmem176b	6.58482	7.57671e-19	Macrophages
15	Tmsb4x	7.86044	1.49382e-38	Macrophages
15	Tspo	7.34038	1.81676e-33	Macrophages
15	Tyrobp	13.3824	5.81315e-38	Macrophages
15	Unc93b1	8.29015	1.02961e-14	Macrophages
15	Wipf1	9.02063	9.75395e-35	Macrophages
15	Zeb2	7.73757	4.30387e-34	Macrophages
15	Zfp36	6.63875	0.000336691	Macrophages
15	Zfp36l1	7.84468	3.6241e-33	Macrophages
