# Supplementary material for: Single-Cell Transcriptomic Profiling of the Mouse Testicular Germ Cells Reveals Important Role of Phosphorylated GRTH/DDX25 in Round Spermatid Differentiation and Acrosome Biogenesis during Spermiogenesis
Source: Int J Mol Sci. 2023 Feb 4;24(4):3127. doi: 10.3390/ijms24043127 (PMC9962311; doi:10.3390/ijms24043127)
Supplement: Supplementary file 1 [file ijms-24-03127-s001.zip › Supplementary Table S4.xlsx]

## Sheet: KI vs WT
List of DEGs in round spermatids cluster of KO vs WT and KI vs WT groups
Genes	p_val	avg_log2FC	pct.1	pct.2	p_val_adj
Prm1	5.26584e-178	-1.93763	0.858	0.993	1.6352e-173
Tnp1	5.81854e-116	-1.48099	0.732	0.93	1.80683e-111
Prm2	1.7081e-138	-1.45524	0.797	0.964	5.30417e-134
Tnp2	1.3793e-93	-1.30665	0.744	0.924	4.28313e-89
Prm3	1.0407e-58	-1.12897	0.614	0.768	3.23167e-54
1700024P04Rik	2.39954e-29	-1.01028	0.331	0.47	7.45129e-25
4933406F09Rik	3.14911e-56	-0.972554	0.461	0.57	9.77894e-52
Gm9999	4.65298e-46	-0.971412	0.593	0.715	1.44489e-41
Gabarapl1	7.26603e-16	-0.923238	0.37	0.435	2.25632e-11
Dynll2	6.53679e-32	-0.870422	0.663	0.72	2.02987e-27
1700027A15Rik	5.40596e-26	-0.846328	0.238	0.384	1.67871e-21
Tssk6	2.41597e-22	-0.834954	0.144	0.275	7.5023e-18
Oaz3	7.28443e-25	-0.820725	0.427	0.528	2.26203e-20
1700029N11Rik	7.66262e-63	-0.816792	0.034	0.258	2.37947e-58
Dbil5	8.65121e-69	-0.801767	0.822	0.9	2.68646e-64
Iqcf1	1.77709e-13	-0.794077	0.367	0.442	5.51839e-09
Tmem225	5.71303e-20	-0.765181	0.461	0.514	1.77407e-15
Pccb	6.17563e-39	-0.754534	0.069	0.237	1.91772e-34
Fam229a	5.34932e-38	-0.740595	0.706	0.786	1.66112e-33
1700003F12Rik	8.7689e-39	-0.733847	0.777	0.838	2.72301e-34
Cdv3	3.89647e-25	-0.728886	0.586	0.655	1.20997e-20
Gm15517	1.83873e-15	-0.71044	0.436	0.515	5.70982e-11
Odf1	1.14609e-18	-0.70669	0.371	0.455	3.55895e-14
Gm5617	2.69937e-117	-0.705649	0.921	0.963	8.38237e-113
1700012A03Rik	1.81731e-13	-0.687399	0.119	0.209	5.64328e-09
Cox4i1	5.00629e-54	-0.681622	0.705	0.793	1.5546e-49
Usmg5	2.13793e-23	-0.67986	0.498	0.545	6.63892e-19
Smkr-ps	5.61542e-19	-0.677475	0.533	0.588	1.74376e-14
Hmgb4	1.51017e-19	-0.655788	0.536	0.622	4.68955e-15
C1qtnf4	3.47778e-73	-0.643706	0.807	0.877	1.07995e-68
Ubl4b	7.69419e-11	-0.639682	0.342	0.411	2.38928e-06
Cypt12	2.62805e-15	-0.625463	0.346	0.435	8.16089e-11
4930558C23Rik	8.66181e-16	-0.622794	0.547	0.588	2.68975e-11
1700003H04Rik	6.56481e-32	-0.619536	0.606	0.647	2.03857e-27
1700016H13Rik	2.84192e-10	-0.617579	0.193	0.269	8.82501e-06
1700092M07Rik	7.87095e-15	-0.617542	0.202	0.305	2.44417e-10
Ms4a5	4.94232e-17	-0.61713	0.419	0.503	1.53474e-12
Smcp	7.44395e-16	-0.616913	0.654	0.705	2.31157e-11
Cabs1	3.11269e-10	-0.61432	0.182	0.265	9.66584e-06
Gm48168	8.89612e-91	-0.611788	0.011	0.298	2.76251e-86
Fyb	9.78146e-14	-0.596807	0.552	0.577	3.03744e-09
Dpp10	0.00183298	-0.596331	0.21	0.231	1
4930503B20Rik	1.16653e-14	-0.595723	0.306	0.394	3.62243e-10
Gm3453	4.86066e-12	-0.594232	0.284	0.351	1.50938e-07
Tppp2	1.24416e-14	-0.58895	0.116	0.213	3.8635e-10
Spata45	1.13398e-28	-0.585841	0.632	0.714	3.52134e-24
1700029I15Rik	2.30176e-10	-0.584098	0.512	0.556	7.14767e-06
Tex43	3.13255e-18	-0.583474	0.5	0.583	9.72751e-14
Fam71e1	5.93485e-16	-0.583162	0.623	0.664	1.84295e-11
Dnajb8	4.1187e-07	-0.576573	0.271	0.323	0.0127898
1700001J03Rik	5.47456e-18	-0.5759	0.545	0.598	1.70001e-13
Rps29	4.82984e-62	-0.57412	0.795	0.869	1.49981e-57
1700001P01Rik	2.69592e-09	-0.573966	0.436	0.483	8.37163e-05
1700010B08Rik	3.44637e-25	-0.573959	0.506	0.596	1.0702e-20
Tmco2	8.7789e-11	-0.569188	0.497	0.54	2.72611e-06
1700031L13Rik	2.66949e-11	-0.569061	0.339	0.412	8.28957e-07
Tomm22	2.66683e-30	-0.56335	0.629	0.692	8.28131e-26
1700067G17Rik	2.67744e-23	-0.559833	0.278	0.376	8.31426e-19
Naa38	5.19995e-09	-0.55854	0.512	0.519	0.000161474
Riiad1	3.60832e-26	-0.556232	0.669	0.69	1.12049e-21
Nop10	1.01196e-22	-0.555163	0.611	0.649	3.14244e-18
1700029H14Rik	9.30005e-06	-0.551955	0.402	0.422	0.288795
Tssk2	2.47321e-12	-0.55032	0.448	0.512	7.68007e-08
Tssk3	6.31778e-06	-0.54953	0.385	0.408	0.196186
Irgc1	4.26654e-18	-0.54883	0.625	0.677	1.32489e-13
1700013D24Rik	1.2155e-11	-0.547631	0.424	0.499	3.7745e-07
H3f3b	9.65774e-29	-0.546352	0.829	0.843	2.99902e-24
1700027F06Rik	2.51852e-07	-0.543575	0.163	0.223	0.00782075
Gm15756	1.07411e-07	-0.538139	0.254	0.313	0.00333542
Frs3os	1.5646e-12	-0.538022	0.487	0.514	4.85856e-08
D130020L05Rik	4.99828e-19	-0.537837	0.539	0.568	1.55212e-14
Hils1	6.62502e-17	-0.537015	0.637	0.692	2.05727e-12
4930451I11Rik	1.89617e-07	-0.535923	0.361	0.401	0.00588818
Otub2	0.000318847	-0.534666	0.289	0.311	1
Lrrc51	2.60574e-25	-0.534635	0.694	0.732	8.0916e-21
Rabgef1	1.79135e-54	-0.528533	0.09	0.305	5.56268e-50
Nupr1l	3.77154e-11	-0.52713	0.588	0.602	1.17118e-06
Spata46	3.2615e-14	-0.526737	0.611	0.65	1.01279e-09
Snu13	1.42838e-10	-0.526046	0.597	0.616	4.43555e-06
1700109H08Rik	1.62207e-09	-0.524276	0.472	0.524	5.03702e-05
1700101O22Rik	1.6888e-07	-0.521086	0.186	0.247	0.00524424
BC049715	1.30405e-07	-0.518907	0.484	0.494	0.00404946
Gm48370	3.16187e-34	-0.516914	0	0.117	9.81856e-30
Saxo2	1.13548e-12	-0.514165	0.544	0.564	3.526e-08
Fhit	0.00510744	-0.514128	0.301	0.32	1
Eif4e	0.00128198	-0.51399	0.495	0.484	1
Scand1	5.42624e-20	-0.512847	0.677	0.709	1.68501e-15
Syce3	2.22438e-14	-0.512665	0.53	0.567	6.90738e-10
Sgf29	5.21621e-10	-0.512272	0.424	0.471	1.61979e-05
Gm48051	3.52983e-05	-0.511706	0.507	0.525	1
Rnf151	2.45775e-16	-0.511508	0.686	0.724	7.63205e-12
1700001O22Rik	3.07744e-08	-0.509527	0.517	0.523	0.000955638
Ccl27a	2.90426e-37	-0.507179	0.704	0.727	9.01858e-33
Spz1	7.98024e-09	-0.504969	0.502	0.533	0.00024781
Cst8	6.14625e-06	-0.502332	0.376	0.416	0.19086
Hypm	1.84544e-10	-0.501099	0.24	0.318	5.73064e-06
Atpif1	8.06277e-35	-0.500773	0.734	0.773	2.50373e-30
2010107E04Rik	1.24859e-06	-0.500253	0.515	0.512	0.0387725
Gpx6	1.00245e-10	-0.499643	0.248	0.315	3.11292e-06
Spata3	6.98997e-06	-0.498283	0.288	0.336	0.21706
Cox6c	1.55843e-39	-0.498215	0.751	0.796	4.83939e-35
Fam187b	0.000222321	-0.497037	0.386	0.394	1
1700011L22Rik	6.08736e-12	-0.496443	0.552	0.584	1.89031e-07
1700042G07Rik	8.27882e-15	-0.495634	0.086	0.179	2.57082e-10
1700001C19Rik	8.35822e-06	-0.493327	0.354	0.385	0.259548
Mex3d	1.48685e-06	-0.487761	0.289	0.343	0.046171
Chrne	2.04429e-09	-0.486686	0.564	0.575	6.34813e-05
Cox8c	4.08028e-45	-0.485528	0.885	0.931	1.26705e-40
Aif1	4.20678e-08	-0.483749	0.428	0.469	0.00130633
Ccdc70	2.6324e-07	-0.483361	0.318	0.368	0.00817439
Spaca9	2.21076e-06	-0.483355	0.611	0.595	0.0686508
Gm36423	2.32202e-20	-0.482492	0.574	0.617	7.21057e-16
Smco2	1.5287e-15	-0.48183	0.522	0.563	4.74706e-11
Gm26787	2.01162e-10	-0.476737	0.41	0.443	6.24669e-06
4930544D05Rik	1.02022e-07	-0.476567	0.151	0.21	0.00316808
Cdiptos	8.10075e-13	-0.472351	0.571	0.607	2.51552e-08
Tex48	1.7549e-11	-0.47219	0.488	0.543	5.44949e-07
Spem1	1.58235e-16	-0.470768	0.078	0.175	4.91367e-12
Gapdhs	2.54409e-07	-0.469255	0.507	0.533	0.00790017
Txndc2	2.72708e-06	-0.468178	0.249	0.301	0.0846839
1700108J01Rik	2.35497e-22	-0.468107	0.644	0.676	7.31289e-18
Ghrl	2.42343e-06	-0.468098	0.459	0.481	0.0752548
Tex37	3.30709e-13	-0.466693	0.087	0.174	1.02695e-08
4930405D11Rik	1.21123e-08	-0.465882	0.147	0.219	0.000376123
4933416O17Rik	0.000103307	-0.4628	0.299	0.325	1
Rps28	1.54806e-35	-0.45985	0.707	0.749	4.8072e-31
1700019N19Rik	0.000116641	-0.458856	0.561	0.543	1
Trp53tg5	2.20792e-09	-0.45743	0.087	0.154	6.85625e-05
Iqcf5	2.70082e-08	-0.457078	0.351	0.41	0.000838686
Tmem247	4.48344e-09	-0.455353	0.558	0.585	0.000139224
Tmem210	9.05881e-11	-0.455323	0.553	0.596	2.81303e-06
Gm32872	9.09357e-09	-0.454675	0.162	0.226	0.000282383
Ttc24	1.3644e-14	-0.454558	0.049	0.129	4.23687e-10
Tlcd1	9.38751e-17	-0.454459	0.396	0.487	2.9151e-12
Chn2	0.000268816	-0.454111	0.362	0.381	1
Wbscr25	0.141749	-0.452584	0.318	0.305	1
Gng5	2.31219e-24	-0.451876	0.694	0.712	7.18004e-20
Ntan1	2.13266e-10	-0.451868	0.145	0.212	6.62255e-06
Pfn3	8.63805e-06	-0.45179	0.45	0.47	0.268237
Polr2i	2.36896e-15	-0.451117	0.526	0.566	7.35634e-11
1700026J12Rik	8.88712e-17	-0.448844	0.182	0.297	2.75972e-12
Spata31	1.86445e-06	-0.448604	0.424	0.458	0.0578968
Gm6569	2.75166e-11	-0.44644	0.453	0.515	8.54472e-07
1700021F07Rik	2.30055e-11	-0.445401	0.576	0.604	7.14391e-07
Tex35	0.000552126	-0.444702	0.272	0.301	1
Tmigd3	1.01907e-05	-0.444507	0.283	0.334	0.316453
Gstt4	6.66464e-10	-0.442777	0.528	0.562	2.06957e-05
Atp5e	7.08502e-20	-0.441821	0.592	0.632	2.20011e-15
1700013F07Rik	1.07891e-07	-0.441542	0.55	0.556	0.00335034
Cox7b2	5.65662e-21	-0.4411	0.728	0.755	1.75655e-16
Llcfc1	1.44001e-07	-0.438946	0.461	0.495	0.00447167
Carlr	4.20406e-05	-0.438043	0.289	0.326	1
Gtsf2	6.94806e-13	-0.436522	0.624	0.655	2.15758e-08
Zfp607b	0.00364104	-0.43644	0.348	0.351	1
Syce2	0.11196	-0.43543	0.354	0.332	1
Uqcrq	1.6128e-39	-0.435091	0.798	0.824	5.00822e-35
Vit	4.17645e-12	-0.434875	0.518	0.551	1.29691e-07
Armt1	1.59856e-06	-0.432788	0.458	0.46	0.04964
Wdr12	3.90924e-14	-0.430851	0.526	0.575	1.21394e-09
Psma6	3.09055e-12	-0.429885	0.655	0.678	9.59709e-08
Cgrrf1	8.99453e-11	-0.429214	0.39	0.448	2.79307e-06
1700016P04Rik	6.56185e-07	-0.428327	0.203	0.267	0.0203765
Gm5142	2.78772e-13	-0.42752	0.576	0.598	8.65671e-09
1700003I22Rik	7.27118e-06	-0.425363	0.412	0.439	0.225792
Spert	0.000390154	-0.424468	0.394	0.407	1
Dda1	0.21795	-0.424053	0.321	0.295	1
1700109G14Rik	4.76341e-05	-0.423682	0.269	0.304	1
2610318N02Rik	4.60132e-08	-0.422748	0.484	0.522	0.00142885
2300009A05Rik	7.84635e-16	-0.421917	0.571	0.618	2.43653e-11
Lyrm7	6.69081e-05	-0.420783	0.441	0.439	1
Capza3	4.9863e-06	-0.41996	0.41	0.441	0.154839
Rnf4	0.00623841	-0.419512	0.473	0.448	1
Arl4a	1.62178e-24	-0.418486	0.746	0.756	5.03611e-20
4930539J05Rik	1.20472e-10	-0.417288	0.52	0.544	3.74103e-06
Gsg1	8.02316e-11	-0.417132	0.718	0.729	2.49143e-06
Hist1h2bp	2.97868e-05	-0.416373	0.475	0.474	0.924969
Spata19	2.98586e-06	-0.415154	0.518	0.542	0.0927198
Wfdc3	1.12343e-05	-0.414222	0.474	0.479	0.348859
Ube2n	4.49251e-07	-0.412237	0.656	0.657	0.0139506
Rps25	3.19983e-16	-0.412201	0.576	0.628	9.93645e-12
Tsacc	3.02216e-22	-0.411907	0.626	0.667	9.3847e-18
Ndufaf2	3.251e-10	-0.411698	0.651	0.638	1.00953e-05
Eid3	5.45953e-18	-0.410851	0.675	0.681	1.69535e-13
Fam104a	1.48755e-30	-0.410144	0.734	0.777	4.61928e-26
Apopt1	0.00935306	-0.409407	0.36	0.355	1
Ndufa5	3.06207e-12	-0.408466	0.594	0.612	9.50864e-08
Spcs1	1.34566e-17	-0.408379	0.642	0.633	4.17867e-13
BC048671	7.85624e-06	-0.408346	0.281	0.327	0.24396
1700020N01Rik	2.34339e-08	-0.407273	0.5	0.506	0.000727692
Vhl	0.0160188	-0.406254	0.411	0.397	1
Adig	0.000127812	-0.405858	0.179	0.223	1
Gm31072	1.10062e-16	-0.405762	0.585	0.631	3.41776e-12
Cdrt4	0.00117614	-0.404745	0.326	0.351	1
Spata18	0.0746226	-0.403707	0.461	0.428	1
1700013G24Rik	6.24042e-08	-0.402899	0.538	0.565	0.00193784
Lelp1	3.45067e-06	-0.402602	0.219	0.279	0.107154
Fank1	1.06262e-08	-0.402232	0.581	0.58	0.000329976
Atp6v1f	2.79577e-10	-0.401897	0.579	0.606	8.68171e-06
Akap4	2.54342e-07	-0.401253	0.405	0.454	0.00789809
Gfer	4.93539e-06	-0.398226	0.54	0.547	0.153259
Spem2	1.1503e-10	-0.396744	0.091	0.165	3.57204e-06
Cox6b2	7.80044e-26	-0.392886	0.768	0.778	2.42227e-21
Gm2237	9.96886e-32	-0.39222	0.041	0.178	3.09563e-27
Gtsf1l	0.000171897	-0.391609	0.467	0.48	1
Mesp1	1.07332e-06	-0.390444	0.589	0.608	0.0333299
Ndufa7	1.35217e-20	-0.389167	0.678	0.718	4.19888e-16
Itgae	1.05411e-09	-0.38846	0.541	0.558	3.27332e-05
Rpl38	2.8583e-27	-0.388387	0.737	0.746	8.87587e-23
1700018B24Rik	2.06696e-17	-0.388255	0.666	0.694	6.41852e-13
Efcab10	1.50721e-14	-0.386217	0.654	0.655	4.68035e-10
Dennd6b	0.000285712	-0.38594	0.116	0.154	1
Map4k1	1.13687e-06	-0.385829	0.421	0.451	0.0353032
Gstm5	7.98606e-30	-0.385477	0.928	0.953	2.47991e-25
Ropn1	1.86672e-07	-0.384862	0.6	0.61	0.00579673
Ndufa13	0.00112202	-0.38484	0.588	0.556	1
Gm16541	1.80232e-05	-0.384109	0.432	0.448	0.559676
St6galnac2	0.000505431	-0.382722	0.263	0.29	1
4933411K16Rik	0.000907976	-0.382339	0.333	0.357	1
4930404N11Rik	0.000367558	-0.38037	0.536	0.532	1
Ndufa2	5.90098e-16	-0.380124	0.617	0.634	1.83243e-11
Tsga8	5.56807e-14	-0.379799	0.727	0.754	1.72905e-09
1110017D15Rik	6.74412e-05	-0.378797	0.547	0.532	1
Gm10406	3.27591e-52	-0.378794	0.001	0.176	1.01727e-47
BB014433	8.09449e-05	-0.378739	0.355	0.384	1
Vps36	0.00689947	-0.378681	0.365	0.359	1
4930545L23Rik	0.0852029	-0.377616	0.33	0.323	1
Selenov	0.0024405	-0.377038	0.349	0.36	1
Selenok	0.495796	-0.376645	0.372	0.336	1
Commd1	7.13739e-08	-0.376344	0.44	0.472	0.00221637
Znhit2	2.25159e-19	-0.376186	0.67	0.704	6.99188e-15
Cypt4	2.33318e-08	-0.375648	0.623	0.649	0.000724522
Iqcf3	1.46468e-07	-0.375132	0.471	0.531	0.00454826
Znhit1	2.57577e-14	-0.374156	0.601	0.644	7.99855e-10
Mllt11	0.0428313	-0.372154	0.513	0.48	1
Snrpd2	3.08977e-16	-0.371557	0.622	0.654	9.59465e-12
Meig1	2.81005e-41	-0.369493	0.984	0.991	8.72604e-37
1700064M15Rik	1.55396e-09	-0.369363	0.336	0.385	4.8255e-05
Fth1	1.38782e-11	-0.369247	0.323	0.391	4.30959e-07
Csnk1g2	0.0197009	-0.369172	0.387	0.381	1
Tomm7	2.63902e-22	-0.368136	0.731	0.744	8.19495e-18
Svip	2.26338e-18	-0.367935	0.71	0.741	7.02848e-14
1700015F17Rik	5.87765e-08	-0.367855	0.528	0.559	0.00182519
Dnajb7	2.07166e-05	-0.367219	0.194	0.244	0.643312
Ube2j1	0.000119149	-0.36713	0.552	0.538	1
1700030O20Rik	1.36658e-05	-0.366603	0.34	0.359	0.424363
Rps26	9.95283e-20	-0.36648	0.7	0.719	3.09065e-15
Odf3	0.00231539	-0.366086	0.327	0.35	1
Lrrc18	1.01544e-05	-0.36466	0.493	0.515	0.315325
Cox7a2	2.51975e-22	-0.364393	0.787	0.802	7.82458e-18
Dpy30	0.000672346	-0.363683	0.552	0.525	1
1110032A03Rik	2.45721e-15	-0.363353	0.635	0.658	7.63039e-11
Zdbf2	0.00628012	-0.363229	0.607	0.572	1
Cript	1.39975e-09	-0.362218	0.518	0.524	4.34665e-05
Ndufc1	4.48862e-25	-0.361955	0.763	0.757	1.39385e-20
Gm29508	8.52946e-05	-0.361866	0.208	0.249	1
Speer4e	0.00111651	-0.360732	0.145	0.174	1
Tsc22d4	2.08286e-05	-0.359556	0.547	0.541	0.646792
Rps27	4.9879e-18	-0.359504	0.682	0.715	1.54889e-13
1700092C10Rik	0.0265227	-0.359176	0.325	0.326	1
1700052I22Rik	1.0363e-05	-0.358266	0.198	0.244	0.321804
Fau	4.49889e-24	-0.358071	0.791	0.815	1.39704e-19
Rps13	7.57965e-23	-0.358012	0.777	0.797	2.35371e-18
Atp5g1	4.59792e-05	-0.357438	0.5	0.504	1
Tnfaip2	0.161821	-0.357345	0.343	0.325	1
1700016K05Rik	5.5814e-07	-0.357291	0.33	0.355	0.0173319
Rpl41	9.69556e-23	-0.357231	0.804	0.823	3.01076e-18
Eif2s2	9.17931e-12	-0.356801	0.646	0.669	2.85045e-07
Gm26844	0.0012119	-0.355381	0.312	0.331	1
1700030L22Rik	5.74954e-06	-0.355267	0.174	0.215	0.178541
Izumo2	0.000108633	-0.352104	0.483	0.496	1
Psmf1	0.115141	-0.351681	0.489	0.452	1
1700018A04Rik	0.00043191	-0.35121	0.465	0.461	1
Eif1	8.82305e-17	-0.351143	0.809	0.811	2.73982e-12
Cdc34	0.00330011	-0.349955	0.518	0.509	1
4933402J07Rik	1.33378e-06	-0.348368	0.542	0.566	0.0414178
Cstl1	3.45292e-11	-0.347517	0.071	0.144	1.07224e-06
Stard10	2.72237e-05	-0.347303	0.495	0.51	0.845377
BC049762	0.00055966	-0.347024	0.494	0.492	1
Rpl36	2.20987e-21	-0.346985	0.768	0.787	6.8623e-17
Paqr5	1.87619e-07	-0.346588	0.106	0.168	0.00582614
Spa17	3.0007e-18	-0.346163	0.829	0.867	9.31808e-14
Nkx2-6	0.00459979	-0.346097	0.324	0.347	1
Chchd1	2.9756e-05	-0.345852	0.328	0.366	0.924012
Uqcc2	6.37055e-20	-0.345548	0.801	0.806	1.97825e-15
Fam229b	8.36195e-28	-0.344626	0.854	0.892	2.59664e-23
Erich3	0.000221198	-0.343165	0.41	0.426	1
Gpr62	0.000550376	-0.34183	0.361	0.37	1
Gm15738	0.437462	-0.341401	0.339	0.317	1
4933421I07Rik	0.346363	-0.341193	0.209	0.179	1
Carhsp1	0.00151659	-0.341059	0.468	0.471	1
Atp5j	8.8651e-14	-0.34059	0.652	0.67	2.75288e-09
Ndufb9	2.78544e-05	-0.3403	0.512	0.527	0.864962
Elob	1.0721e-24	-0.339411	0.855	0.876	3.32919e-20
Pdzk1ip1	0.00317616	-0.338025	0.36	0.375	1
Gm20389	0.0203122	-0.337999	0.384	0.383	1
Dusp13	0.000193888	-0.337964	0.49	0.502	1
Gm17094	0.0029657	-0.336416	0.179	0.206	1
2410015M20Rik	2.19974e-05	-0.336175	0.564	0.558	0.683085
1700019G24Rik	1.89227e-08	-0.335231	0.541	0.562	0.000587607
Hsbp1	4.70718e-21	-0.335044	0.848	0.866	1.46172e-16
Gm48105	1.97342e-08	-0.334433	0.502	0.522	0.000612805
Atp5k	5.05319e-06	-0.334397	0.466	0.491	0.156917
Rps15a	4.62099e-14	-0.334333	0.694	0.71	1.43495e-09
1810049I09Rik	8.497e-08	-0.334144	0.344	0.38	0.00263857
Rps21	3.96025e-12	-0.333252	0.586	0.611	1.22978e-07
Zdhhc4	0.009617	-0.333222	0.383	0.369	1
Arl2bp	0.00484856	-0.333133	0.612	0.576	1
Mt1	1.18983e-23	-0.333128	0.847	0.854	3.69478e-19
1700116B05Rik	0.00680446	-0.332938	0.375	0.366	1
Btg1	0.047312	-0.332377	0.6	0.552	1
BC048562	0.00433796	-0.330976	0.288	0.312	1
Spatc1l	5.31684e-05	-0.330749	0.429	0.458	1
4930522O17Rik	6.96164e-07	-0.330562	0.417	0.459	0.021618
Tor1aip1	0.850168	-0.330241	0.535	0.46	1
Spata33	1.69628e-26	-0.330207	0.836	0.875	5.26744e-22
Phactr1	0.00542883	-0.329916	0.212	0.24	1
Ccnl1	0.53978	-0.328361	0.418	0.361	1
Mast4	0.96886	-0.327859	0.317	0.296	1
Minos1	2.74011e-06	-0.327623	0.57	0.565	0.0850886
Frat2	0.11525	-0.326298	0.475	0.441	1
Thoc7	8.22828e-06	-0.326048	0.388	0.425	0.255513
Atp6v1e2	3.88924e-05	-0.325266	0.451	0.483	1
Gm34732	1.14653e-05	-0.325051	0.112	0.158	0.356031
Gm6370	0.459486	-0.325029	0.211	0.202	1
AC125371.4	1.08933e-05	-0.324794	0.289	0.315	0.338268
Rpl30	1.73201e-19	-0.323401	0.798	0.798	5.37843e-15
Iqcf4	0.00331318	-0.323338	0.472	0.473	1
4930403D09Rik	5.98954e-08	-0.32304	0.553	0.575	0.00185993
Ttll10	0.226772	-0.322693	0.395	0.368	1
Sod1	0.000926261	-0.322644	0.517	0.505	1
Dydc1	0.0355273	-0.321533	0.535	0.502	1
Gm34599	3.37589e-08	-0.321414	0.112	0.169	0.00104831
Asb17	0.000611562	-0.321218	0.218	0.258	1
Znhit3	0.000200981	-0.32097	0.36	0.389	1
Gm4211	1.66708e-09	-0.320951	0.095	0.164	5.1768e-05
H2al2a	4.58116e-07	-0.320889	0.237	0.303	0.0142259
Spata48	0.318395	-0.319989	0.461	0.423	1
Rpl35a	3.24855e-18	-0.319743	0.774	0.787	1.00877e-13
Cntnap5b	0.00515391	-0.31957	0.114	0.144	1
Pex5l	0.144087	-0.319052	0.323	0.316	1
Gm49048	0.00117944	-0.318567	0.221	0.253	1
Spcs2	0.0477865	-0.317484	0.654	0.604	1
Rpl9	2.36942e-07	-0.316648	0.571	0.595	0.00735777
Tra2b	0.471635	-0.316436	0.519	0.469	1
Rpl24	1.32362e-15	-0.316374	0.693	0.723	4.11024e-11
1700010H22Rik	0.025938	-0.316088	0.258	0.275	1
Tulp2	4.60906e-07	-0.314838	0.721	0.712	0.0143125
Usp46os1	1.30339e-08	-0.314753	0.084	0.147	0.000404741
Cdc42se1	0.936121	-0.31431	0.455	0.412	1
1700067P10Rik	0.00177205	-0.314107	0.449	0.46	1
Rpl34	3.53879e-16	-0.312575	0.716	0.734	1.0989e-11
1700020N18Rik	8.68661e-22	-0.312062	0.216	0.342	2.69745e-17
Gm10354	0.418366	-0.311531	0.182	0.177	1
Hemgn	0.00019436	-0.311071	0.119	0.161	1
4930428D20Rik	2.17269e-07	-0.31102	0.122	0.178	0.00674685
Mrpl51	7.19335e-11	-0.310712	0.639	0.634	2.23375e-06
4933407I05Rik	0.000145139	-0.310022	0.315	0.346	1
Pnkd	0.0201839	-0.309997	0.538	0.521	1
Fam83e	0.0205072	-0.309706	0.361	0.369	1
1700093K21Rik	0.00261935	-0.309155	0.442	0.449	1
Cypt1	0.000775411	-0.309071	0.452	0.47	1
Wfdc15a	1.45086e-07	-0.309069	0.636	0.634	0.00450535
1700009N14Rik	3.73999e-06	-0.307805	0.494	0.527	0.116138
1810044D09Rik	6.44022e-06	-0.307723	0.51	0.532	0.199988
CAAA01118383.1	0.07324	-0.306865	0.455	0.418	1
Actg2	0.0124922	-0.305714	0.248	0.267	1
Gm1673	2.4858e-07	-0.305374	0.602	0.606	0.00771916
Glrx2	0.00402433	-0.305294	0.325	0.331	1
Knop1	2.77799e-08	-0.304588	0.688	0.677	0.000862649
Pdcd5	8.73955e-19	-0.30426	0.803	0.801	2.71389e-14
Rfx3	0.56623	-0.303084	0.467	0.413	1
Fhl5	0.0462709	-0.301963	0.409	0.403	1
Tipin	0.00633695	-0.301939	0.246	0.26	1
Fcf1	0.111348	-0.300625	0.414	0.386	1
Fam103a1	3.13497e-06	-0.300506	0.486	0.51	0.0973502
Gm28411	0.0540644	-0.300289	0.308	0.312	1
1700063D05Rik	2.58251e-31	-0.299699	0.006	0.119	8.01946e-27
Scp2d1	0.000285316	-0.299699	0.483	0.494	1
Rpl37	1.41166e-15	-0.298854	0.751	0.769	4.38363e-11
Kif2b	8.23835e-05	-0.298751	0.482	0.503	1
Uqcr10	4.5369e-09	-0.298382	0.543	0.581	0.000140884
Gm31314	0.000176344	-0.298333	0.202	0.238	1
Fdx1	0.00324878	-0.297741	0.487	0.466	1
1700012B07Rik	0.00390119	-0.297078	0.444	0.451	1
Chrac1	4.61149e-11	-0.297052	0.699	0.716	1.43201e-06
1700016C15Rik	0.000653564	-0.296446	0.091	0.126	1
Rex1bd	6.00787e-16	-0.295764	0.108	0.2	1.86563e-11
1700015G11Rik	3.76814e-07	-0.295542	0.122	0.185	0.0117012
Gm553	8.05533e-12	-0.295211	0.073	0.146	2.50142e-07
Kcnmb4os1	1.73414e-07	-0.294303	0.529	0.554	0.00538502
Bola3	8.59328e-06	-0.294067	0.573	0.561	0.266847
1700019D03Rik	0.00423546	-0.293626	0.54	0.531	1
Tiprl	0.00255668	-0.292635	0.535	0.513	1
AC101921.1	0.0249	-0.292578	0.256	0.261	1
Cxxc5	0.396294	-0.292411	0.334	0.32	1
1700001C02Rik	0.000218638	-0.29237	0.497	0.503	1
Lkaaear1	2.52183e-06	-0.292252	0.576	0.59	0.0783102
Gpx4	4.70515e-25	-0.291964	0.929	0.936	1.46109e-20
Tex33	0.000178627	-0.291127	0.574	0.577	1
4930465I24Rik	0.000923773	-0.29069	0.19	0.22	1
Rps11	7.27255e-10	-0.290642	0.646	0.678	2.25835e-05
Gm11837	1.29184e-12	-0.290398	0.794	0.785	4.01154e-08
Tubb6	0.00019049	-0.290345	0.135	0.174	1
Gm39302	0.00292644	-0.290191	0.331	0.329	1
Myl10	5.79624e-11	-0.289657	0.655	0.673	1.79991e-06
Prss37	0.000111358	-0.289652	0.084	0.124	1
Tssk1	0.000443146	-0.289368	0.486	0.5	1
Slfnl1	0.00413887	-0.289216	0.215	0.247	1
Gtsf1	8.22047e-13	-0.288688	0.785	0.784	2.5527e-08
Pip5k1a	0.124796	-0.288516	0.289	0.237	1
Gm10338	3.08075e-14	-0.288411	0.084	0.167	9.56665e-10
Zfp560	0.16378	-0.288342	0.423	0.393	1
1700095B10Rik	0.10687	-0.288324	0.336	0.333	1
Anapc13	0.000748023	-0.288317	0.466	0.479	1
4921536K21Rik	0.608271	-0.287703	0.37	0.329	1
Zcchc7	0.19058	-0.287385	0.554	0.475	1
Tescl	0.105821	-0.286756	0.487	0.46	1
Gm6117	0.716942	-0.286331	0.289	0.261	1
Speer4b	0.257452	-0.286072	0.202	0.17	1
1700017J07Rik	0.00016936	-0.285984	0.257	0.287	1
Insl6	6.64168e-08	-0.285877	0.655	0.648	0.00206244
Banf2	0.23751	-0.285745	0.322	0.317	1
Gm32729	8.78889e-05	-0.285545	0.178	0.213	1
4930544M13Rik	0.0532643	-0.285405	0.122	0.14	1
2810408A11Rik	0.086861	-0.285387	0.278	0.28	1
Gm20268	0.00119772	-0.284974	0.395	0.403	1
4933438B17Rik	0.451877	-0.284266	0.301	0.279	1
Desi1	6.52646e-09	-0.283571	0.71	0.705	0.000202666
Camk4	0.00326718	-0.283337	0.247	0.283	1
1700129C05Rik	0.00936785	-0.282988	0.528	0.521	1
1700016K19Rik	3.76488e-07	-0.281808	0.585	0.61	0.0116911
1700034J05Rik	0.00116633	-0.280604	0.535	0.539	1
Mrps12	0.384716	-0.280312	0.404	0.354	1
Ift172	0.875005	-0.280166	0.488	0.423	1
Gtf2a2	6.73551e-08	-0.280136	0.654	0.611	0.00209158
Fam24b	0.01108	-0.280128	0.437	0.445	1
Spata24	2.08525e-15	-0.279982	0.803	0.791	6.47534e-11
Cdc37l1	0.024106	-0.27985	0.327	0.321	1
Nmt1	0.0975885	-0.279335	0.483	0.469	1
Wbp4	0.0287927	-0.279066	0.429	0.414	1
1700047G03Rik	0.045921	-0.278585	0.285	0.283	1
Arrdc5	0.00145138	-0.278479	0.413	0.431	1
4921530L21Rik	4.0552e-05	-0.278308	0.116	0.164	1
Ttll8	0.00136906	-0.278172	0.705	0.671	1
Car2	0.000116459	-0.278148	0.067	0.105	1
Nemp1	0.00337278	-0.277657	0.536	0.52	1
4930449I24Rik	0.65051	-0.277381	0.192	0.17	1
Ube2b	0.0195459	-0.276997	0.545	0.523	1
Ccdc28a	0.0338436	-0.27693	0.423	0.411	1
Klk1b8	2.90872e-12	-0.276691	0.05	0.122	9.03246e-08
Mpc2	1.33598e-13	-0.276677	0.769	0.782	4.1486e-09
Ndufa4l2	0.0790523	-0.27643	0.487	0.462	1
Rplp1	1.4488e-10	-0.276049	0.65	0.65	4.49895e-06
Fam204a	0.298763	-0.275509	0.335	0.312	1
Zmynd10	0.17338	-0.275421	0.46	0.424	1
4930556G01Rik	0.193001	-0.275152	0.354	0.353	1
4930473H19Rik	0.336763	-0.275138	0.303	0.284	1
Gm40797	4.9135e-15	-0.275106	0.078	0.166	1.52579e-10
Ndufs5	2.25854e-05	-0.274512	0.617	0.607	0.701344
4930441J16Rik	0.0417404	-0.273688	0.361	0.349	1
Pmis2	0.0228016	-0.27266	0.368	0.376	1
1700105P06Rik	0.153906	-0.272607	0.337	0.329	1
Cetn1	3.5941e-11	-0.272034	0.8	0.807	1.11608e-06
Gprc5b	0.00502649	-0.271379	0.152	0.184	1
Cst13	0.0140405	-0.271329	0.197	0.227	1
Gm6309	0.0792959	-0.27072	0.208	0.169	1
Pfdn5	3.12552e-12	-0.27062	0.7	0.7	9.70569e-08
Smdt1	0.00277837	-0.269945	0.366	0.364	1
Gpank1	0.435885	-0.26938	0.346	0.293	1
Nme8	0.019225	-0.269025	0.489	0.494	1
1700061F12Rik	0.132346	-0.268974	0.298	0.302	1
4930519F24Rik	4.60959e-16	-0.268888	0.047	0.131	1.43142e-11
Gm2415	0.0104987	-0.268599	0.48	0.467	1
Hspb9	3.1435e-12	-0.268575	0.861	0.866	9.76151e-08
Upf2	0.000148372	-0.267985	0.447	0.34	1
Gm10138	3.53543e-05	-0.26797	0.557	0.556	1
Pex11b	4.88799e-05	-0.267748	0.279	0.313	1
Ddit3	0.11596	-0.267309	0.451	0.431	1
4930428N03Rik	0.0137231	-0.267027	0.18	0.204	1
1700001L19Rik	0.0539727	-0.266709	0.477	0.463	1
Ndufb2	0.00257781	-0.266521	0.464	0.448	1
1700010D01Rik	0.00054764	-0.26644	0.441	0.462	1
1700017L05Rik	0.00303855	-0.266288	0.173	0.204	1
Fabp12	0.0443683	-0.266226	0.324	0.319	1
Grin2b	1.74966e-14	-0.266124	0.062	0.15	5.43323e-10
Hint1	7.54892e-06	-0.266053	0.607	0.613	0.234417
Glipr1l1	0.0426497	-0.265993	0.695	0.651	1
Rsl24d1	6.21079e-05	-0.264561	0.201	0.23	1
Gm46332	0.000238171	-0.2644	0.239	0.27	1
1700025F22Rik	2.36587e-09	-0.264122	0.723	0.731	7.34673e-05
Med29	0.00300124	-0.263583	0.541	0.528	1
Txndc8	0.00170028	-0.263371	0.532	0.528	1
Rnf133	2.72463e-05	-0.26331	0.126	0.173	0.846078
Lyzl4os	0.00434597	-0.263236	0.425	0.44	1
Kif16bos	0.00405234	-0.262417	0.118	0.141	1
Cfap126	0.00124917	-0.262301	0.588	0.58	1
Mrpl54	9.63606e-06	-0.261324	0.547	0.577	0.299229
Gm16226	0.00710447	-0.261258	0.231	0.263	1
Aamdc	0.0489405	-0.261211	0.436	0.406	1
Serf2	3.27858e-10	-0.261163	0.644	0.653	1.0181e-05
Ndufaf8	0.000884223	-0.261157	0.48	0.487	1
Lrrc57	0.107213	-0.260531	0.121	0.133	1
1700006E09Rik	0.329524	-0.25986	0.343	0.325	1
Fam209	2.18569e-10	-0.259503	0.634	0.681	6.78722e-06
Trnt1	0.798569	-0.259358	0.403	0.354	1
Sugt1	0.000480043	-0.25881	0.538	0.533	1
Ccdc54	0.00798796	-0.258034	0.415	0.426	1
4921534H16Rik	0.253426	-0.257477	0.263	0.263	1
Gpr160	0.221695	-0.25656	0.416	0.389	1
Rpl27a	7.70373e-10	-0.256439	0.685	0.684	2.39224e-05
Saysd1	2.31317e-10	-0.255652	0.804	0.787	7.18308e-06
Tmem270	0.0178542	-0.255377	0.254	0.279	1
Tmem258	0.000865747	-0.254927	0.602	0.574	1
Tomm20l	3.64552e-05	-0.254411	0.563	0.575	1
Eif4h	0.217592	-0.254105	0.41	0.342	1
Reep6	0.853512	-0.253809	0.278	0.255	1
Rps27l	0.0273081	-0.253689	0.501	0.488	1
1700099I09Rik	0.0370614	-0.253422	0.266	0.275	1
Spc25	1.16332e-07	-0.253411	0.141	0.206	0.00361246
Morn2	1.84967e-10	-0.252668	0.695	0.716	5.74377e-06
Gm498	2.94195e-07	-0.252267	0.056	0.106	0.00913562
1700030J22Rik	0.00227898	-0.252126	0.562	0.56	1
AI507597	0.0481517	-0.252102	0.387	0.393	1
Gm10638	9.56445e-06	-0.252041	0.629	0.64	0.297005
Dnajc15	5.77614e-10	-0.252041	0.711	0.725	1.79367e-05
Aptx	0.149015	-0.251843	0.489	0.458	1
Gm26891	0.000373938	-0.251623	0.16	0.198	1
Arpc5l	0.00447216	-0.251088	0.513	0.516	1
Chchd7	0.0228419	-0.251061	0.451	0.444	1
Zfp87	0.403382	-0.250965	0.205	0.196	1
Slc9c1	0.804577	-0.250668	0.428	0.382	1
Spata25	0.232307	-0.250276	0.275	0.273	1
Ankrd11	4.08874e-25	0.250167	0.424	0.25	1.26968e-20
Spag6l	1.2168e-14	0.25025	0.617	0.496	3.77852e-10
Nlrp4e	3.06117e-21	0.250504	0.13	0.047	9.50584e-17
Sfmbt2	1.31517e-25	0.251069	0.447	0.265	4.08399e-21
Dnah12	1.14997e-23	0.251722	0.571	0.39	3.57099e-19
1700020D05Rik	2.26069e-17	0.252137	0.763	0.675	7.02013e-13
Hormad1	6.50136e-27	0.252855	0.461	0.267	2.01887e-22
Purb	1.80067e-17	0.253137	0.416	0.273	5.59162e-13
Rnf219	1.1188e-50	0.253869	0.313	0.111	3.47421e-46
Gm34678	1.95399e-15	0.254099	0.233	0.132	6.06772e-11
Lrrc1	1.20075e-28	0.254149	0.418	0.249	3.72869e-24
Klf12	3.68667e-09	0.254324	0.278	0.195	0.000114482
Rtn4rl1	7.83282e-14	0.254602	0.3	0.186	2.43233e-09
Ccna1	2.02076e-12	0.255165	0.495	0.38	6.27508e-08
Zfp318	3.60773e-25	0.255552	0.42	0.252	1.12031e-20
Retreg1	0.000152418	0.256473	0.175	0.132	1
Catsper3	0.00428869	0.256801	0.511	0.454	1
Qk	2.66451e-26	0.25737	0.407	0.232	8.27411e-22
Als2cr12	4.73703e-17	0.257437	0.647	0.546	1.47099e-12
Nkain3	1.8555e-16	0.257503	0.3	0.173	5.76189e-12
Gm14244	5.84658e-14	0.257767	0.19	0.101	1.81554e-09
Abca16	5.29464e-25	0.258591	0.484	0.297	1.64414e-20
1700027F09Rik	1.1521e-07	0.258991	0.221	0.154	0.00357763
Slc4a10	1.90938e-42	0.259241	0.123	0.021	5.9292e-38
Eif5	1.4968e-11	0.259315	0.619	0.568	4.64802e-07
Erlec1	1.45794e-17	0.259582	0.549	0.403	4.52733e-13
4933436I01Rik	4.63383e-07	0.260576	0.225	0.157	0.0143894
Klrb1	3.82219e-06	0.26081	0.14	0.093	0.11869
1700011H14Rik	1.66581e-13	0.261034	0.396	0.296	5.17285e-09
Tmem131l	5.73317e-19	0.261129	0.283	0.161	1.78032e-14
Runx2	5.90744e-05	0.261197	0.2	0.151	1
Fam173a	7.99853e-46	0.261535	0.353	0.146	2.48378e-41
Arhgap29	9.37307e-21	0.261975	0.584	0.459	2.91062e-16
AC122551.1	0.0069031	0.262168	0.38	0.343	1
Srgn	3.94749e-05	0.262364	0.175	0.127	1
C230088H06Rik	1.75257e-20	0.262976	0.576	0.398	5.44225e-16
Cep350	4.34342e-28	0.262986	0.568	0.387	1.34876e-23
Smarca5	7.18361e-21	0.263147	0.493	0.339	2.23073e-16
Retreg3	2.59873e-10	0.263625	0.238	0.154	8.06984e-06
Il4i1	6.64061e-22	0.264201	0.522	0.335	2.06211e-17
Vgll4	4.49541e-29	0.264208	0.225	0.096	1.39596e-24
Bub3	3.24924e-38	0.264388	0.366	0.175	1.00899e-33
Rnf17	1.18275e-15	0.265221	0.688	0.572	3.67279e-11
Ubtd2	1.8959e-23	0.265273	0.458	0.285	5.88734e-19
Mical3	4.22002e-74	0.265306	0.322	0.089	1.31044e-69
Dock3	7.66796e-22	0.26622	0.293	0.159	2.38113e-17
Spats2	1.63014e-34	0.26693	0.398	0.201	5.06206e-30
Gm44748	2.10008e-34	0.26776	0.389	0.194	6.52139e-30
Gm42557	1.93573e-32	0.268023	0.294	0.129	6.01103e-28
Kcnq1ot1	9.00428e-26	0.26806	0.388	0.22	2.7961e-21
Brinp3	7.23431e-14	0.268364	0.248	0.146	2.24647e-09
Zfp704	0.000101657	0.269386	0.239	0.187	1
Tuba3b	1.47843e-15	0.26943	0.795	0.711	4.59097e-11
Gm21269	7.04953e-11	0.269521	0.161	0.088	2.18909e-06
Rnf141	3.81609e-19	0.271107	0.401	0.247	1.18501e-14
Sun1	4.56609e-24	0.271141	0.354	0.194	1.41791e-19
Katnal2	2.46315e-29	0.272677	0.582	0.385	7.64882e-25
Naa15	2.71278e-28	0.273445	0.446	0.266	8.424e-24
Pkn2	1.10101e-34	0.273709	0.441	0.24	3.41897e-30
1700123O12Rik	0.00371857	0.275003	0.322	0.278	1
P2rx3	0.000122334	0.275781	0.242	0.192	1
Rnls	1.13359e-20	0.275818	0.537	0.377	3.52014e-16
Dnah7c	2.69369e-16	0.276906	0.653	0.503	8.36472e-12
Gm12434	5.17203e-08	0.278409	0.261	0.193	0.00160607
Zfp804b	1.25915e-06	0.278463	0.353	0.272	0.0391003
Spag17	6.31287e-14	0.279508	0.709	0.647	1.96034e-09
Fam216a	1.87303e-18	0.27955	0.533	0.401	5.81632e-14
Dnah14	1.00205e-17	0.279755	0.491	0.337	3.11168e-13
Rlim	2.42066e-20	0.279958	0.305	0.173	7.51688e-16
Usp34	2.37476e-26	0.280588	0.544	0.369	7.37433e-22
Dnajc21	7.31428e-18	0.281506	0.48	0.361	2.2713e-13
Shf	1.41989e-45	0.282659	0.318	0.124	4.40918e-41
Cul3	1.74107e-16	0.282883	0.546	0.443	5.40654e-12
Gm26848	1.76923e-48	0.283108	0.228	0.067	5.49399e-44
Diaph1	5.38618e-33	0.284317	0.385	0.199	1.67257e-28
Psip1	5.16756e-11	0.285045	0.601	0.498	1.60468e-06
Adgrv1	5.33906e-21	0.28507	0.464	0.292	1.65794e-16
Itfg1	7.27346e-17	0.28544	0.398	0.251	2.25863e-12
BC061237	1.10394e-14	0.286763	0.424	0.314	3.42807e-10
4930444F02Rik	2.46396e-07	0.286951	0.418	0.315	0.00765132
Arhgap20	1.05835e-13	0.287286	0.257	0.151	3.28648e-09
Creld2	2.13108e-10	0.287451	0.716	0.617	6.61763e-06
Gm9	2.697e-36	0.288218	0.259	0.106	8.37501e-32
Slc3a2	2.25517e-40	0.288298	0.268	0.1	7.00298e-36
Cenpe	2.83285e-22	0.288351	0.437	0.282	8.79685e-18
Trim24	6.35374e-23	0.289054	0.67	0.529	1.97303e-18
Rbfox1	9.30749e-19	0.289068	0.131	0.051	2.89026e-14
Rnf19a	6.25327e-22	0.290716	0.568	0.423	1.94183e-17
Gm884	5.4871e-10	0.291021	0.617	0.491	1.70391e-05
Nell1	7.65927e-24	0.291091	0.158	0.059	2.37843e-19
Cenpf	2.71527e-15	0.291316	0.538	0.414	8.43174e-11
Yipf6	3.38697e-34	0.29232	0.2	0.071	1.05176e-29
Adam22	1.17973e-31	0.293004	0.267	0.117	3.66342e-27
Spaca1	0.395127	0.293379	0.679	0.673	1
Hspa9	1.76028e-25	0.293596	0.535	0.368	5.4662e-21
Elf2	5.57854e-25	0.294803	0.49	0.316	1.7323e-20
Mgll	5.80745e-15	0.295309	0.221	0.122	1.80339e-10
Dlg1	5.18055e-34	0.295367	0.395	0.199	1.60872e-29
Rrp1	4.82972e-15	0.295837	0.647	0.562	1.49977e-10
AW554918	1.21881e-10	0.29634	0.637	0.512	3.78477e-06
L3mbtl4	1.22211e-28	0.296805	0.152	0.049	3.79501e-24
Tmprss11f	4.21104e-29	0.297117	0.122	0.032	1.30766e-24
Pex13	5.7469e-20	0.297152	0.541	0.398	1.78459e-15
Specc1	7.16604e-16	0.297924	0.306	0.184	2.22527e-11
Gm10376	6.86284e-41	0.298206	0.33	0.146	2.13112e-36
Prpf40a	1.96788e-27	0.300445	0.575	0.416	6.11087e-23
Adam32	2.59604e-15	0.300572	0.687	0.598	8.06149e-11
Rbx1	1.96985e-29	0.301171	0.447	0.257	6.11697e-25
4931409K22Rik	9.74665e-08	0.303664	0.35	0.271	0.00302663
Dnah5	3.19572e-26	0.304305	0.175	0.067	9.92367e-22
Dnajc3	1.18419e-46	0.307195	0.345	0.14	3.67725e-42
Abca5	5.52979e-61	0.307809	0.276	0.078	1.71717e-56
Dnah3	6.27626e-08	0.308657	0.599	0.518	0.00194897
Fthl17a	6.84582e-19	0.309032	0.383	0.248	2.12583e-14
Pcm1	2.76562e-22	0.309373	0.62	0.459	8.58807e-18
Chic2	5.11536e-16	0.309514	0.553	0.421	1.58847e-11
Pde4b	1.30436e-28	0.309601	0.293	0.139	4.05044e-24
Gm595	1.05464e-23	0.310915	0.477	0.321	3.27499e-19
Hsp90ab1	1.84207e-20	0.311132	0.488	0.367	5.72018e-16
Pdia6	1.99672e-24	0.312005	0.582	0.391	6.20041e-20
Tmc7	1.62527e-16	0.312453	0.475	0.335	5.04696e-12
Cntn5	8.18363e-10	0.312723	0.262	0.173	2.54126e-05
4930557K07Rik	7.76623e-12	0.313519	0.325	0.218	2.41165e-07
Hcn1	9.94114e-25	0.313769	0.215	0.094	3.08702e-20
Tmem108	1.27085e-24	0.315297	0.237	0.109	3.94639e-20
Elfn2	2.89753e-11	0.315434	0.185	0.108	8.99769e-07
Clgn	1.80468e-15	0.316776	0.837	0.779	5.60408e-11
Zbtb7c	1.16468e-36	0.317217	0.145	0.036	3.61667e-32
Tmx4	9.29481e-10	0.317408	0.627	0.484	2.88632e-05
Cdkn2d	4.3321e-28	0.319356	0.396	0.225	1.34525e-23
Gm47376	2.68027e-07	0.319801	0.133	0.082	0.00832303
Nup50	1.45121e-21	0.320537	0.566	0.439	4.50644e-17
Gm26624	4.84671e-23	0.320892	0.383	0.222	1.50505e-18
Foxp1	3.53931e-51	0.321104	0.43	0.197	1.09906e-46
St8sia3os	0.000122551	0.322865	0.2	0.148	1
Srrm2	1.36614e-31	0.322955	0.532	0.345	4.24226e-27
Tcf12	5.46656e-10	0.323791	0.16	0.093	1.69753e-05
Nxt1	1.43633e-15	0.324149	0.556	0.431	4.46022e-11
Nol8	1.05825e-15	0.324558	0.51	0.387	3.28618e-11
Canx	4.638e-36	0.324721	0.498	0.275	1.44024e-31
Gm46329	1.4442e-09	0.32475	0.339	0.247	4.48467e-05
Hnrnpu	5.53934e-20	0.325755	0.63	0.526	1.72013e-15
Gm41318	1.11299e-18	0.325893	0.195	0.095	3.45618e-14
Rnf138rt1	3.02626e-42	0.326657	0.31	0.131	9.39746e-38
Gab2	3.33348e-35	0.326944	0.465	0.251	1.03514e-30
Bsg	1.04892e-17	0.327801	0.832	0.767	3.25721e-13
Stmn1	8.42893e-19	0.331944	0.56	0.404	2.61744e-14
Suco	1.04536e-27	0.332231	0.633	0.446	3.24616e-23
Gabrg3	1.79119e-11	0.332234	0.13	0.066	5.5622e-07
4933428M09Rik	3.51751e-32	0.332323	0.395	0.223	1.09229e-27
Pfn1	1.85905e-38	0.333162	0.471	0.262	5.77289e-34
Macrod2	3.44251e-08	0.334158	0.52	0.408	0.001069
Ly6k	1.01869e-27	0.334988	0.547	0.35	3.16332e-23
Malt1	4.93061e-24	0.33503	0.179	0.072	1.5311e-19
Ywhaq	6.67465e-19	0.336415	0.531	0.401	2.07268e-14
Luzp1	3.09257e-08	0.336826	0.468	0.385	0.000960336
Lpar1	6.25263e-19	0.339636	0.398	0.255	1.94163e-14
Gm14152	7.87805e-24	0.33988	0.319	0.17	2.44637e-19
Kcnab1	2.35297e-20	0.340319	0.168	0.073	7.30668e-16
Cd109	4.47286e-08	0.341725	0.163	0.103	0.00138896
Slc39a6	1.71705e-38	0.342307	0.463	0.248	5.33197e-34
Setx	3.34741e-18	0.342519	0.584	0.431	1.03947e-13
Sntb2	7.14761e-46	0.343261	0.324	0.131	2.21955e-41
Cct8	5.70917e-28	0.344242	0.512	0.346	1.77287e-23
Gm38590	7.47836e-27	0.345758	0.126	0.038	2.32226e-22
Atxn7l1	1.12407e-26	0.346327	0.516	0.327	3.49056e-22
Tmx1	2.84166e-26	0.346328	0.483	0.29	8.8242e-22
Nav3	1.84545e-35	0.347194	0.14	0.035	5.73069e-31
D130079A08Rik	7.30016e-17	0.347497	0.171	0.083	2.26692e-12
Gm47841	0.000254257	0.347678	0.439	0.377	1
Tmem184c	3.21339e-14	0.348341	0.231	0.133	9.97854e-10
Elavl1	1.72802e-24	0.348518	0.538	0.407	5.36602e-20
4930533I22Rik	0.000478237	0.349285	0.303	0.256	1
Skiv2l2	6.87652e-30	0.350188	0.526	0.333	2.13536e-25
Gm5797	2.3204e-122	0.350765	0.272	0.031	7.20552e-118
Cngb3	1.81278e-15	0.351078	0.277	0.166	5.62922e-11
Gm35256	5.67895e-26	0.352875	0.284	0.138	1.76348e-21
Cdc20	6.80035e-27	0.354437	0.511	0.348	2.11171e-22
Nxn	3.66345e-22	0.354468	0.582	0.454	1.13761e-17
Afap1	2.64115e-32	0.354911	0.215	0.085	8.20155e-28
Cep290	7.48822e-18	0.355168	0.677	0.572	2.32532e-13
Scaper	3.81863e-17	0.356162	0.647	0.5	1.1858e-12
Ubr5	7.75981e-33	0.357893	0.63	0.437	2.40966e-28
Snrpf	1.06493e-09	0.35886	0.579	0.456	3.30694e-05
Nrg3os	9.20158e-05	0.359506	0.188	0.139	1
Wdfy1	5.20629e-17	0.364505	0.574	0.478	1.61671e-12
Ankar	9.29486e-25	0.367505	0.491	0.318	2.88633e-20
Adgb	3.04623e-19	0.36772	0.528	0.38	9.45945e-15
Smc6	3.48657e-20	0.368367	0.547	0.412	1.08268e-15
Grid1	6.90639e-30	0.371089	0.163	0.054	2.14464e-25
Pdgfc	1.37875e-11	0.371617	0.175	0.1	4.28142e-07
Tcp10c	3.78348e-23	0.371619	0.503	0.386	1.17488e-18
Sun5	0.00258597	0.371988	0.448	0.404	1
Slc2a3	1.19444e-12	0.372782	0.608	0.48	3.70908e-08
Evl	3.16149e-30	0.374276	0.159	0.051	9.81737e-26
Gm48616	4.85069e-12	0.377204	0.338	0.236	1.50628e-07
Wapl	1.72936e-30	0.378898	0.589	0.406	5.37018e-26
4930412F09Rik	1.03461e-19	0.37944	0.401	0.25	3.21278e-15
Gm7697	1.86706e-26	0.379752	0.266	0.126	5.79779e-22
Sbno1	1.89002e-32	0.380537	0.51	0.31	5.86907e-28
1700083H02Rik	1.53217e-29	0.380769	0.195	0.076	4.75783e-25
Gm34809	0.000115039	0.381263	0.107	0.072	1
Tdrd7	1.32668e-28	0.381677	0.57	0.396	4.11974e-24
Acer3	2.11397e-44	0.385957	0.225	0.07	6.56451e-40
Foxp2	4.76687e-18	0.386253	0.198	0.099	1.48026e-13
Eif1b	3.94473e-26	0.389139	0.622	0.457	1.22496e-21
Magi2	6.25896e-16	0.389281	0.57	0.412	1.94359e-11
Terf1	7.84833e-56	0.391515	0.369	0.145	2.43714e-51
4921509C19Rik	9.43829e-06	0.394892	0.11	0.07	0.293087
Gm27224	9.21358e-07	0.396662	0.102	0.06	0.0286109
Macf1	2.75107e-69	0.400771	0.286	0.076	8.54291e-65
Rrbp1	3.24988e-33	0.402292	0.529	0.324	1.00919e-28
Catsperb	4.92848e-33	0.403756	0.611	0.383	1.53044e-28
4930461G14Rik	1.52056e-23	0.40401	0.212	0.099	4.72178e-19
Sf3b1	4.85251e-37	0.40501	0.506	0.307	1.50685e-32
Ctnnd2	8.55922e-13	0.406372	0.318	0.214	2.6579e-08
1700062C10Rik	2.76522e-16	0.406873	0.143	0.066	8.58685e-12
Ssh2	6.06369e-31	0.409148	0.561	0.361	1.88296e-26
Mycbp2	9.53545e-42	0.410072	0.518	0.287	2.96104e-37
Dnah7a	2.09502e-30	0.411119	0.635	0.438	6.50567e-26
Dnah8	1.10924e-18	0.412188	0.699	0.573	3.44453e-14
Hmmr	1.05026e-50	0.413641	0.324	0.123	3.26136e-46
Btaf1	1.00395e-41	0.417093	0.484	0.261	3.11755e-37
Aplp2	6.36183e-47	0.417509	0.465	0.224	1.97554e-42
Mum1	5.04586e-23	0.418241	0.649	0.541	1.56689e-18
Shcbp1l	1.59579e-25	0.418545	0.543	0.379	4.95539e-21
Art3	5.80857e-22	0.418894	0.737	0.583	1.80373e-17
Ube2c	3.95867e-44	0.423167	0.473	0.286	1.22928e-39
AC151530.1	2.71133e-10	0.423641	0.28	0.194	8.41949e-06
Hspa5	2.44766e-19	0.426521	0.7	0.546	7.60073e-15
Sec62	4.51424e-80	0.439137	0.466	0.174	1.40181e-75
Calr	1.70596e-25	0.439878	0.705	0.555	5.29752e-21
Wwtr1	1.77727e-24	0.44345	0.261	0.132	5.51896e-20
Dpep3	2.89212e-25	0.445102	0.781	0.646	8.9809e-21
Lmbrd1	3.55618e-32	0.445418	0.554	0.349	1.1043e-27
Igf1	3.08576e-35	0.454161	0.176	0.055	9.5822e-31
Tex101	2.42132e-10	0.455726	0.276	0.178	7.51892e-06
Kcnk10	4.42003e-28	0.462143	0.13	0.037	1.37255e-23
Alpk1	9.35236e-24	0.463828	0.156	0.06	2.90419e-19
Cpa6	1.83171e-12	0.468319	0.304	0.201	5.68802e-08
mt-Atp8	2.55704e-26	0.468532	0.27	0.129	7.94037e-22
1700006A11Rik	6.32467e-22	0.470325	0.277	0.145	1.964e-17
Ift46	1.72157e-41	0.475917	0.452	0.261	5.346e-37
Tpk1	9.69107e-19	0.47666	0.266	0.147	3.00937e-14
Gm34623	7.56009e-07	0.494427	0.146	0.095	0.0234763
Gpc5	6.18243e-06	0.498406	0.504	0.43	0.191983
Abhd14a	2.62191e-65	0.508099	0.541	0.272	8.1418e-61
Gm42418	1.67299e-24	0.513632	0.676	0.517	5.19515e-20
Fat3	3.15007e-13	0.51817	0.241	0.148	9.78191e-09
Fsip2	8.671e-21	0.524742	0.757	0.686	2.6926e-16
4932415D10Rik	7.66614e-19	0.527827	0.539	0.38	2.38056e-14
Asprv1	1.14798e-113	0.541311	0.173	0.002	3.56484e-109
Ide	4.66702e-51	0.547332	0.5	0.294	1.44925e-46
Pgrmc1	5.00071e-24	0.563486	0.349	0.203	1.55287e-19
Hsp90b1	2.70299e-25	0.569578	0.736	0.578	8.39358e-21
Sugct	4.84385e-28	0.578623	0.451	0.267	1.50416e-23
1700112M02Rik	3.77354e-18	0.584769	0.263	0.157	1.1718e-13
1700001F09Rik	1.87895e-55	0.592036	0.398	0.19	5.83471e-51
Arhgap15	7.8772e-31	0.596128	0.322	0.162	2.44611e-26
Kcnh8	2.3394e-20	0.620596	0.19	0.089	7.26453e-16
Unc5d	9.07255e-31	0.62392	0.139	0.04	2.8173e-26
Pdilt	2.19262e-06	0.629463	0.529	0.461	0.0680875
Ero1lb	9.74977e-71	0.662909	0.623	0.373	3.0276e-66
Pdia3	3.82779e-62	0.769115	0.768	0.545	1.18864e-57
Ube2e2	7.23178e-39	0.809366	0.337	0.159	2.24568e-34
Gm12648	1.26563e-38	0.943183	0.249	0.093	3.93016e-34
Gm10619	2.46908e-16	0.9448	0.175	0.085	7.66725e-12
Cyp19a1	6.1935e-25	1.0755	0.189	0.078	1.92327e-20
mt-Co3	5.74248e-18	1.28552	0.808	0.678	1.78321e-13
mt-Nd3	1.01635e-40	1.42068	0.57	0.354	3.15609e-36
mt-Nd4	9.09238e-26	1.44365	0.681	0.543	2.82346e-21
mt-Atp6	8.14803e-27	1.49425	0.78	0.648	2.53021e-22
mt-Co2	1.34222e-28	1.54274	0.782	0.654	4.16798e-24
mt-Cytb	8.0237e-22	1.59842	0.701	0.554	2.4916e-17
mt-Nd1	2.24635e-47	1.75885	0.679	0.475	6.97558e-43
mt-Nd4	2.10998e-187	1.76227	0.623	0.258	6.55213e-183
mt-Nd2	3.64354e-42	1.85509	0.637	0.438	1.13143e-37

## Sheet: KO vs WT
List of DEGs in round spermatids cluster of KO vs WT group
Genes	p_val	avg_log2FC	pct.1	pct.2	p_val_adj
Prm1	1.46684e-193	-1.7104	0.886	0.993	4.55498e-189
Tnp1	8.28876e-120	-1.31468	0.762	0.93	2.57391e-115
Ddx25	0	-1.24846	0.001	0.457	0
Prm2	8.49035e-119	-1.24809	0.824	0.964	2.63651e-114
Tnp2	7.16398e-77	-1.06246	0.786	0.924	2.22463e-72
4933406F09Rik	8.77301e-128	-1.01066	0.354	0.57	2.72428e-123
Prm3	7.69787e-78	-0.904213	0.593	0.768	2.39042e-73
Gm9999	1.76347e-71	-0.877258	0.569	0.715	5.47609e-67
Tmem225	7.35688e-76	-0.83046	0.32	0.514	2.28453e-71
1700024P04Rik	6.81077e-50	-0.828322	0.31	0.47	2.11495e-45
Gabarapl1	2.27501e-42	-0.792783	0.292	0.435	7.06457e-38
Tssk6	5.46384e-49	-0.765667	0.129	0.275	1.69669e-44
1700027A15Rik	4.40254e-48	-0.763926	0.217	0.384	1.36712e-43
Dynll2	5.74683e-50	-0.749508	0.613	0.72	1.78456e-45
1700029I15Rik	1.05361e-36	-0.748207	0.427	0.556	3.27176e-32
Oaz3	1.55639e-51	-0.74638	0.368	0.528	4.83305e-47
Tmigd3	9.82526e-42	-0.689504	0.187	0.334	3.05104e-37
Ms4a5	2.00644e-55	-0.684981	0.326	0.503	6.2306e-51
Dbil5	4.83133e-83	-0.678724	0.831	0.9	1.50027e-78
1700109H08Rik	1.53196e-50	-0.666028	0.345	0.524	4.75719e-46
Iqcf1	3.22062e-27	-0.665782	0.33	0.442	1.0001e-22
Smkr-ps	4.31411e-50	-0.658173	0.432	0.588	1.33966e-45
1700013D24Rik	3.76981e-35	-0.657099	0.365	0.499	1.17064e-30
4930558C23Rik	4.42174e-41	-0.652008	0.472	0.588	1.37308e-36
Tmco2	4.25648e-35	-0.651013	0.42	0.54	1.32177e-30
Mast4	1.17115e-25	-0.647504	0.184	0.296	3.63677e-21
1700020N18Rik	1.13927e-111	-0.637819	0.104	0.342	3.53778e-107
Hmgb4	6.79534e-32	-0.619751	0.514	0.622	2.11016e-27
1700010B08Rik	1.74412e-62	-0.618205	0.414	0.596	5.416e-58
Spata45	3.7674e-54	-0.611456	0.593	0.714	1.16989e-49
Gm5617	1.06436e-170	-0.611387	0.936	0.963	3.30515e-166
1700012A03Rik	9.65145e-31	-0.608363	0.104	0.209	2.99706e-26
Gm3453	2.02327e-63	-0.606361	0.172	0.351	6.28286e-59
Gm48168	9.58812e-229	-0.604542	0.004	0.298	2.9774e-224
Cabs1	2.66212e-23	-0.603951	0.165	0.265	8.26669e-19
Gm48051	4.36455e-34	-0.60138	0.362	0.525	1.35532e-29
Odf1	3.42212e-49	-0.600273	0.289	0.455	1.06267e-44
Usmg5	4.18422e-53	-0.597322	0.397	0.545	1.29933e-48
4930451I11Rik	4.4551e-40	-0.593589	0.256	0.401	1.38344e-35
Smcp	7.83928e-29	-0.58928	0.611	0.705	2.43433e-24
1700016H13Rik	8.31664e-35	-0.588523	0.145	0.269	2.58257e-30
Fam229a	1.55324e-41	-0.563226	0.716	0.786	4.82327e-37
Tex43	1.42592e-33	-0.561171	0.457	0.583	4.42791e-29
Gm15517	8.8859e-22	-0.559674	0.414	0.515	2.75934e-17
Naa38	4.60443e-36	-0.559136	0.389	0.519	1.42982e-31
1700003F12Rik	1.08836e-37	-0.556388	0.787	0.838	3.37968e-33
1700001J03Rik	6.98565e-40	-0.554265	0.47	0.598	2.16925e-35
4930405D11Rik	6.79331e-25	-0.552723	0.124	0.219	2.10953e-20
Cypt12	4.43491e-36	-0.551605	0.293	0.435	1.37717e-31
Rps15	7.29651e-44	-0.547969	0.439	0.568	2.26578e-39
Tmem210	1.55119e-28	-0.535965	0.49	0.596	4.81692e-24
1700001P01Rik	4.92119e-19	-0.535243	0.397	0.483	1.52818e-14
Tppp2	2.77603e-29	-0.531432	0.109	0.213	8.62039e-25
1700027F06Rik	6.89243e-16	-0.524465	0.149	0.223	2.14031e-11
Cdv3	3.65205e-33	-0.516412	0.534	0.655	1.13407e-28
1700092M07Rik	1.70146e-28	-0.515577	0.187	0.305	5.28353e-24
Snu13	5.48777e-29	-0.514715	0.505	0.616	1.70412e-24
C1qtnf4	9.76563e-90	-0.510305	0.84	0.877	3.03252e-85
Smco2	4.2991e-43	-0.508578	0.424	0.563	1.335e-38
1700008K24Rik	3.85049e-47	-0.50826	0.563	0.661	1.19569e-42
Gm48370	2.16067e-83	-0.508017	0.001	0.117	6.70953e-79
Cst8	8.70563e-15	-0.507297	0.339	0.416	2.70336e-10
Rad51b	4.52083e-19	-0.503958	0.195	0.29	1.40385e-14
1700031L13Rik	2.04662e-23	-0.501294	0.304	0.412	6.35537e-19
1700042G07Rik	1.97753e-36	-0.500793	0.073	0.179	6.14084e-32
Spata3	1.21943e-17	-0.500131	0.245	0.336	3.78668e-13
Eif4e	1.83594e-21	-0.499771	0.377	0.484	5.70113e-17
1700011L22Rik	5.78663e-34	-0.499757	0.456	0.584	1.79692e-29
1700001C19Rik	3.7103e-19	-0.499093	0.29	0.385	1.15216e-14
4930503B20Rik	1.00172e-36	-0.494484	0.246	0.394	3.11063e-32
1700021F07Rik	2.46485e-33	-0.493053	0.487	0.604	7.6541e-29
Tor1aip1	9.66798e-20	-0.491346	0.357	0.46	3.0022e-15
Fam71e1	1.33078e-27	-0.488928	0.566	0.664	4.13248e-23
Gstt4	4.40945e-29	-0.488694	0.443	0.562	1.36927e-24
2010107E04Rik	1.74127e-26	-0.488483	0.399	0.512	5.40717e-22
Ccdc70	2.05679e-28	-0.485876	0.245	0.368	6.38696e-24
Cox4i1	4.16737e-56	-0.482207	0.699	0.793	1.29409e-51
Ropn1	1.89617e-25	-0.479873	0.517	0.61	5.88819e-21
Wbscr25	7.23704e-20	-0.479437	0.21	0.305	2.24732e-15
Riiad1	4.25831e-39	-0.47745	0.614	0.69	1.32233e-34
Spz1	1.45369e-23	-0.471614	0.423	0.533	4.51414e-19
Gm5142	5.07451e-35	-0.468018	0.476	0.598	1.57579e-30
Saxo2	2.00519e-33	-0.466871	0.444	0.564	6.22673e-29
4930539J05Rik	9.65387e-40	-0.465839	0.399	0.544	2.99782e-35
Dda1	6.47818e-25	-0.46398	0.191	0.295	2.01167e-20
Ppp2r2b	3.94618e-18	-0.46378	0.198	0.293	1.22541e-13
1700095A21Rik	2.69135e-23	-0.463665	0.179	0.279	8.35744e-19
Spata46	9.38876e-24	-0.462254	0.571	0.65	2.91549e-19
Ubl4b	4.45742e-15	-0.46158	0.329	0.411	1.38416e-10
Spaca9	4.9824e-17	-0.46145	0.52	0.595	1.54719e-12
Calr3	3.36643e-16	-0.460538	0.147	0.229	1.04538e-11
Nupr1l	5.48996e-23	-0.452437	0.511	0.602	1.7048e-18
Mllt11	2.75411e-21	-0.452109	0.372	0.48	8.55233e-17
Gm32872	2.65849e-41	-0.443834	0.102	0.226	8.25541e-37
Hils1	2.46866e-20	-0.44022	0.624	0.692	7.66594e-16
Tssk3	6.98199e-27	-0.440173	0.28	0.408	2.16812e-22
1700019N19Rik	1.13393e-17	-0.438547	0.455	0.543	3.52121e-13
H3f3b	4.69238e-29	-0.436389	0.803	0.843	1.45712e-24
Fam187b	1.03232e-19	-0.434634	0.29	0.394	3.20568e-15
Gm45604	2.31586e-27	-0.434296	0.193	0.304	7.19143e-23
Armt1	7.16956e-32	-0.433703	0.324	0.46	2.22636e-27
4933416O17Rik	1.19204e-23	-0.433403	0.22	0.325	3.70163e-19
Cdiptos	1.6215e-26	-0.433187	0.503	0.607	5.03523e-22
Asb17	1.12731e-22	-0.432627	0.157	0.258	3.50064e-18
1700052I22Rik	1.71328e-30	-0.432363	0.136	0.244	5.32023e-26
Hypm	8.16826e-23	-0.43184	0.213	0.318	2.53649e-18
Fyb	4.60696e-23	-0.429557	0.477	0.577	1.4306e-18
Dnajb7	8.66194e-25	-0.425333	0.142	0.244	2.68979e-20
Scand1	2.09354e-24	-0.423434	0.631	0.709	6.50108e-20
Rnf151	5.01704e-20	-0.419684	0.664	0.724	1.55794e-15
Aif1	3.41157e-20	-0.417353	0.366	0.469	1.0594e-15
Fam209	1.56765e-28	-0.416772	0.577	0.681	4.86802e-24
Capza3	6.67582e-23	-0.415677	0.327	0.441	2.07304e-18
1700101O22Rik	3.19308e-13	-0.415065	0.177	0.247	9.91546e-09
Otub2	8.92737e-14	-0.41434	0.234	0.311	2.77222e-09
Cd46	6.9594e-12	-0.414294	0.088	0.143	2.1611e-07
Atp6v1f	1.92573e-24	-0.414272	0.501	0.606	5.97997e-20
BC048562	1.12187e-16	-0.412815	0.223	0.312	3.48374e-12
1700016K05Rik	1.12328e-67	-0.411208	0.171	0.355	3.48811e-63
Dnajc19	8.6808e-33	-0.409072	0.179	0.307	2.69565e-28
Cdrt4	4.50336e-16	-0.406423	0.26	0.351	1.39843e-11
Apopt1	6.58967e-27	-0.404952	0.235	0.355	2.04629e-22
Erich3	5.52065e-25	-0.403966	0.305	0.426	1.71433e-20
Cript	1.98222e-32	-0.403577	0.396	0.524	6.15539e-28
Ntan1	3.78377e-44	-0.402547	0.09	0.212	1.17497e-39
Gapdhs	4.84731e-17	-0.402539	0.441	0.533	1.50524e-12
Tex37	5.30974e-21	-0.402357	0.093	0.174	1.64883e-16
Cox6c	2.47162e-40	-0.401359	0.744	0.796	7.67512e-36
Ttc24	1.12539e-29	-0.401088	0.048	0.129	3.49468e-25
Gm15756	5.60426e-18	-0.399856	0.219	0.313	1.74029e-13
Llcfc1	3.19091e-22	-0.399822	0.382	0.495	9.90874e-18
1700017J07Rik	1.17337e-37	-0.399419	0.158	0.287	3.64368e-33
Tmem247	1.09676e-17	-0.39761	0.507	0.585	3.40577e-13
Akap4	5.21372e-24	-0.396269	0.33	0.454	1.61902e-19
Gtsf1l	2.42714e-16	-0.395983	0.391	0.48	7.537e-12
Nop10	2.0005e-24	-0.395577	0.593	0.649	6.21215e-20
4930589P08Rik	1.08128e-33	-0.392956	0.261	0.401	3.35771e-29
Dpy30	5.34774e-21	-0.389358	0.426	0.525	1.66063e-16
1700001O22Rik	4.39112e-22	-0.389218	0.41	0.523	1.36357e-17
Ube2n	3.80412e-16	-0.388378	0.57	0.657	1.18129e-11
4930544D05Rik	1.36777e-27	-0.388376	0.11	0.21	4.24734e-23
Zdbf2	4.28888e-20	-0.387583	0.462	0.572	1.33182e-15
Gm2237	5.33545e-100	-0.387482	0.017	0.178	1.65682e-95
Lyzl1	3.14559e-21	-0.38685	0.438	0.551	9.76799e-17
Gm48105	2.45292e-31	-0.386431	0.395	0.522	7.61706e-27
Tmem132cos	1.14306e-26	-0.386318	0.144	0.254	3.54954e-22
Cypt4	3.00985e-14	-0.385879	0.591	0.649	9.3465e-10
Dnajb8	4.10136e-13	-0.385763	0.244	0.323	1.2736e-08
Camk4	5.90757e-17	-0.385101	0.19	0.283	1.83448e-12
Ube2k	1.80669e-18	-0.384514	0.445	0.549	5.61031e-14
Gm2415	2.54375e-38	-0.38327	0.32	0.467	7.8991e-34
Dennd6b	3.1611e-18	-0.382089	0.084	0.154	9.81615e-14
Cst13	4.08738e-08	-0.381539	0.175	0.227	0.00126925
4933402J07Rik	2.15939e-22	-0.381341	0.458	0.566	6.70556e-18
Rps21	8.11255e-29	-0.38069	0.504	0.611	2.51919e-24
1700015F17Rik	1.17113e-18	-0.380073	0.468	0.559	3.6367e-14
Gm10406	2.4199e-129	-0.378343	0.001	0.176	7.51453e-125
Sgf29	3.31583e-18	-0.377905	0.375	0.471	1.02966e-13
Pfn3	3.20208e-13	-0.377048	0.397	0.47	9.94342e-09
1700020G17Rik	1.61042e-10	-0.376635	0.287	0.366	5.00083e-06
1700026J12Rik	1.75864e-43	-0.375662	0.146	0.297	5.4611e-39
1700010H22Rik	1.53953e-26	-0.374977	0.164	0.275	4.7807e-22
Tmem262	1.28326e-23	-0.37409	0.303	0.424	3.98491e-19
Lpp	1.53214e-14	-0.371668	0.206	0.294	4.75776e-10
Spem1	2.57715e-30	-0.371624	0.078	0.175	8.00281e-26
Vps36	1.73623e-28	-0.371571	0.238	0.359	5.39151e-24
Fam24b	2.81732e-18	-0.370189	0.341	0.445	8.74862e-14
Ndufa13	3.21257e-19	-0.368957	0.447	0.556	9.97601e-15
Gm20389	3.82665e-21	-0.368551	0.277	0.383	1.18829e-16
Spata31	3.22308e-19	-0.368422	0.349	0.458	1.00086e-14
Sod1	2.15162e-18	-0.366809	0.408	0.505	6.68143e-14
Gm16541	1.29966e-20	-0.366032	0.342	0.448	4.03583e-16
Tmem190	3.94987e-10	-0.364911	0.546	0.619	1.22655e-05
1700030O20Rik	6.94612e-44	-0.364646	0.206	0.359	2.15698e-39
4933411K16Rik	6.26883e-19	-0.363721	0.254	0.357	1.94666e-14
Gng5	3.80411e-31	-0.36361	0.655	0.712	1.18129e-26
Spata19	3.7612e-12	-0.363337	0.475	0.542	1.16797e-07
Rps29	1.21484e-52	-0.362904	0.847	0.869	3.77245e-48
Fhit	2.2528e-14	-0.36197	0.228	0.32	6.99564e-10
4933407I05Rik	4.08309e-26	-0.361764	0.229	0.346	1.26792e-21
Gm20268	9.12524e-24	-0.361156	0.29	0.403	2.83366e-19
Ndufaf2	3.09504e-23	-0.360874	0.538	0.638	9.61102e-19
Vmn2r7.1	1.47362e-20	-0.360727	0.132	0.226	4.57602e-16
1700009N14Rik	1.53522e-15	-0.359575	0.441	0.527	4.76733e-11
1700013G24Rik	2.2145e-18	-0.358198	0.471	0.565	6.87669e-14
Speer4e	2.06272e-33	-0.357559	0.074	0.174	6.40538e-29
Iqcf3	5.92589e-17	-0.357554	0.436	0.531	1.84017e-12
Tlcd1	8.70666e-36	-0.357401	0.325	0.487	2.70368e-31
1700067P10Rik	5.71019e-17	-0.355974	0.357	0.46	1.77318e-12
2610318N02Rik	6.34811e-16	-0.355167	0.433	0.522	1.97128e-11
Gip	1.28511e-17	-0.355023	0.1	0.175	3.99066e-13
Knop1	1.93636e-19	-0.354993	0.606	0.677	6.01298e-15
1700029H14Rik	3.88015e-13	-0.354281	0.339	0.422	1.2049e-08
4930403D09Rik	2.04701e-21	-0.354108	0.489	0.575	6.35659e-17
Gm26844	3.35409e-23	-0.353508	0.222	0.331	1.04154e-18
Tex48	2.75199e-17	-0.352953	0.449	0.543	8.54574e-13
Tsc22d4	2.01237e-18	-0.352553	0.449	0.541	6.249e-14
Spcs1	1.96472e-25	-0.351809	0.59	0.633	6.10105e-21
Atp6ap1l	1.42964e-22	-0.35136	0.499	0.582	4.43945e-18
Frs3os	9.94897e-27	-0.350476	0.392	0.514	3.08945e-22
Gm36423	6.93854e-24	-0.349934	0.53	0.617	2.15462e-19
1700061F12Rik	1.43993e-15	-0.347957	0.214	0.302	4.47143e-11
Ccl27a	7.55819e-33	-0.344598	0.68	0.727	2.34704e-28
Pkib	3.56275e-13	-0.343889	0.419	0.502	1.10634e-08
Glrx2	8.69815e-30	-0.343102	0.205	0.331	2.70104e-25
Trp53tg5	3.54509e-14	-0.341567	0.091	0.154	1.10086e-09
Gtsf2	6.70539e-20	-0.34151	0.563	0.655	2.08222e-15
1810049I09Rik	2.64372e-39	-0.340863	0.227	0.38	8.20955e-35
1700019D03Rik	1.17077e-13	-0.340859	0.453	0.531	3.6356e-09
Gm26787	2.10393e-33	-0.340319	0.309	0.443	6.53334e-29
Fhl5	1.0863e-12	-0.340001	0.323	0.403	3.3733e-08
Rps26	4.69083e-30	-0.339657	0.671	0.719	1.45664e-25
Syce3	1.54702e-18	-0.339321	0.474	0.567	4.80397e-14
Gm15738	3.33588e-13	-0.339252	0.236	0.317	1.03589e-08
Gm6569	3.96186e-17	-0.33848	0.416	0.515	1.23028e-12
Tssk2	1.27117e-13	-0.33804	0.433	0.512	3.94737e-09
4930428D20Rik	6.01253e-39	-0.33783	0.07	0.178	1.86707e-34
Pex5l	2.48705e-11	-0.337707	0.243	0.316	7.72304e-07
Rps28	4.99986e-37	-0.336995	0.709	0.749	1.55261e-32
Isca1	5.57117e-26	-0.336398	0.26	0.379	1.73001e-21
Klk1b8	2.18386e-28	-0.336391	0.044	0.122	6.78154e-24
1700031P21Rik	3.29602e-13	-0.336169	0.292	0.375	1.02351e-08
Uqcrq	9.238e-42	-0.335569	0.818	0.824	2.86868e-37
Ube2j1	1.32426e-19	-0.33537	0.436	0.538	4.11221e-15
BB014433	6.30846e-19	-0.331351	0.278	0.384	1.95896e-14
Vhl	4.58968e-14	-0.330811	0.31	0.397	1.42523e-09
Adig	9.25943e-09	-0.330159	0.169	0.223	0.000287533
Uri1	2.845e-15	-0.329543	0.384	0.482	8.83457e-11
Gm6370	2.97444e-24	-0.329011	0.108	0.202	9.23654e-20
Itgae	3.36894e-17	-0.328887	0.48	0.558	1.04616e-12
St6galnac2	4.28265e-22	-0.328736	0.186	0.29	1.32989e-17
Efcab10	2.02513e-23	-0.327981	0.589	0.655	6.28864e-19
Pnkd	2.60628e-16	-0.327468	0.417	0.521	8.09327e-12
Irgc1	5.67915e-12	-0.327419	0.629	0.677	1.76354e-07
Gfer	3.33856e-14	-0.327381	0.463	0.547	1.03672e-09
Fam221b	1.37969e-15	-0.327371	0.331	0.425	4.28436e-11
1700092C10Rik	1.77603e-16	-0.327293	0.233	0.326	5.51511e-12
Tepp	9.12144e-14	-0.327103	0.155	0.231	2.83248e-09
Rpl38	1.76319e-34	-0.326785	0.727	0.746	5.47524e-30
Iqcf5	8.83018e-12	-0.326526	0.333	0.41	2.74204e-07
Cgrrf1	1.08016e-37	-0.326268	0.288	0.448	3.35422e-33
Rnf4	3.19005e-15	-0.326128	0.354	0.448	9.90607e-11
Phactr1	2.27067e-18	-0.324964	0.15	0.24	7.0511e-14
Tnfaip2	1.17441e-14	-0.324351	0.24	0.325	3.64689e-10
Tsacc	4.92371e-24	-0.324109	0.601	0.667	1.52896e-19
Zdhhc4	4.89935e-28	-0.324043	0.248	0.369	1.52139e-23
Ndufa12	1.09694e-19	-0.323737	0.568	0.635	3.40631e-15
Smim23	3.31948e-11	-0.32253	0.222	0.295	1.0308e-06
Tex35	1.38853e-11	-0.322104	0.228	0.301	4.31179e-07
Eif1	2.82761e-23	-0.321717	0.779	0.811	8.78057e-19
1700013F07Rik	4.00514e-13	-0.321234	0.484	0.556	1.24372e-08
Gm34732	1.34705e-23	-0.320161	0.078	0.158	4.18299e-19
1700020N01Rik	5.04771e-22	-0.319915	0.395	0.506	1.56746e-17
Iqcf4	3.28637e-13	-0.319539	0.388	0.473	1.02052e-08
Lrrc57	4.05267e-23	-0.319434	0.06	0.133	1.25848e-18
Gm28411	1.21975e-19	-0.319433	0.213	0.312	3.78769e-15
Gsg1	1.1714e-12	-0.319198	0.684	0.729	3.63754e-08
1810044D09Rik	6.46418e-21	-0.319175	0.428	0.532	2.00732e-16
Eif2s2	1.71721e-13	-0.319055	0.621	0.669	5.33244e-09
4930465I24Rik	1.06354e-38	-0.318825	0.099	0.22	3.30262e-34
Actg2	7.00102e-13	-0.318132	0.192	0.267	2.17403e-08
H1fnt	1.99124e-07	-0.317341	0.309	0.364	0.00618341
Map4k1	1.15779e-21	-0.317269	0.334	0.451	3.5953e-17
Gm16226	1.88242e-15	-0.316571	0.178	0.263	5.84548e-11
Arl2bp	5.25687e-14	-0.315911	0.488	0.576	1.63242e-09
Vit	5.32621e-20	-0.31512	0.451	0.551	1.65395e-15
Pdcd5	9.83835e-33	-0.315105	0.783	0.801	3.0551e-28
Chn2	9.0553e-18	-0.314607	0.277	0.381	2.81194e-13
Btg1	8.47176e-15	-0.313919	0.458	0.552	2.63073e-10
Lrrc51	2.679e-19	-0.31292	0.669	0.732	8.3191e-15
Tescl	1.27185e-09	-0.312853	0.398	0.46	3.94949e-05
Sun3	8.94845e-14	-0.312715	0.355	0.446	2.77876e-09
Arl4a	3.26929e-30	-0.312203	0.733	0.756	1.01521e-25
Gm31314	9.18091e-33	-0.312099	0.121	0.238	2.85095e-28
BC048671	7.51047e-19	-0.311764	0.225	0.327	2.33223e-14
Carlr	4.48423e-12	-0.311734	0.25	0.326	1.39249e-07
Atl3	1.24532e-20	-0.311279	0.167	0.267	3.86711e-16
Samd8	9.97332e-36	-0.31031	0.239	0.379	3.09701e-31
1110032A03Rik	1.21872e-20	-0.309448	0.586	0.658	3.7845e-16
Pmis2	1.81886e-11	-0.309003	0.299	0.376	5.64811e-07
Syce2	7.37848e-13	-0.308904	0.253	0.332	2.29124e-08
4930428N03Rik	1.12174e-20	-0.307686	0.116	0.204	3.48335e-16
Kcnmb4os1	3.85004e-16	-0.307437	0.474	0.554	1.19555e-11
1700108J01Rik	6.12396e-21	-0.307321	0.644	0.676	1.90167e-16
4930519H02Rik	4.38707e-16	-0.306809	0.295	0.395	1.36232e-11
Ttll10	4.69583e-21	-0.306747	0.252	0.368	1.4582e-16
Gm10354	5.65827e-25	-0.306237	0.088	0.177	1.75706e-20
1700105P06Rik	3.99981e-18	-0.305873	0.23	0.329	1.24206e-13
Pdzk1ip1	8.17056e-15	-0.30539	0.285	0.375	2.53721e-10
Zfp560	1.06599e-21	-0.304958	0.281	0.393	3.31022e-17
Cox7b2	5.60489e-19	-0.304549	0.728	0.755	1.74049e-14
Rps15a	2.70218e-22	-0.303945	0.687	0.71	8.39109e-18
Mrpl51	1.37594e-16	-0.303604	0.577	0.634	4.27271e-12
Spaca4	1.59481e-10	-0.303153	0.521	0.579	4.95237e-06
Lelp1	1.25605e-10	-0.303059	0.207	0.279	3.90042e-06
Scamp1	2.01626e-16	-0.303033	0.295	0.395	6.26109e-12
1700129C05Rik	2.42182e-14	-0.301872	0.428	0.521	7.52048e-10
Ghrl	7.8989e-16	-0.300905	0.381	0.481	2.45284e-11
Ppp1r2	8.13862e-19	-0.300026	0.647	0.723	2.52728e-14
Rpl35	9.17363e-20	-0.299866	0.436	0.539	2.84869e-15
Thoc7	1.60452e-28	-0.299668	0.279	0.425	4.98252e-24
Efcab9	5.10861e-14	-0.299129	0.51	0.599	1.58638e-09
2300009A05Rik	5.12563e-18	-0.298551	0.549	0.618	1.59166e-13
1700063D05Rik	1.21392e-83	-0.298399	0.002	0.119	3.76957e-79
Zfp607b	4.46741e-18	-0.296576	0.25	0.351	1.38726e-13
Paqr5	8.83517e-13	-0.295434	0.105	0.168	2.74358e-08
Izumo2	5.02684e-11	-0.294867	0.423	0.496	1.56099e-06
Atp5g1	2.2358e-18	-0.294404	0.397	0.504	6.94284e-14
Cdyl	2.88535e-11	-0.293607	0.3	0.381	8.95988e-07
Ndufa2	8.29245e-18	-0.293046	0.581	0.634	2.57505e-13
Usp46os1	1.33656e-23	-0.29165	0.068	0.147	4.15041e-19
Csnk1g2	6.47025e-16	-0.291614	0.284	0.381	2.00921e-11
Pigf	6.10619e-16	-0.291484	0.378	0.476	1.89616e-11
Fcf1	6.12063e-18	-0.291388	0.289	0.386	1.90064e-13
Trnt1	1.45879e-19	-0.291387	0.25	0.354	4.52999e-15
1700064M15Rik	2.55151e-44	-0.291266	0.223	0.385	7.92321e-40
1700128A07Rik	6.38531e-16	-0.288336	0.077	0.142	1.98283e-11
Mex3d	9.27379e-15	-0.288215	0.248	0.343	2.87979e-10
Arf4	1.66926e-12	-0.288174	0.518	0.596	5.18354e-08
Tomm22	2.2206e-18	-0.288109	0.654	0.692	6.89564e-14
D130020L05Rik	4.36671e-15	-0.286982	0.49	0.568	1.356e-10
Kif2b	9.87559e-13	-0.286927	0.417	0.503	3.06667e-08
Car2	2.0841e-14	-0.28648	0.053	0.105	6.47177e-10
Nemp1	4.49582e-22	-0.286164	0.39	0.52	1.39609e-17
Tsga8	7.57306e-17	-0.285533	0.697	0.754	2.35166e-12
Banf2	0.000852189	-0.285151	0.289	0.317	1
Rps27	4.1265e-22	-0.284997	0.674	0.715	1.2814e-17
Commd3	2.5211e-20	-0.284973	0.193	0.287	7.82876e-16
Frat2	3.16113e-10	-0.284725	0.366	0.441	9.81626e-06
Rbm28	2.55241e-10	-0.284379	0.14	0.197	7.92599e-06
Spem2	1.01893e-22	-0.284288	0.082	0.165	3.16407e-18
Ccnl1	1.68642e-15	-0.283693	0.266	0.361	5.23684e-11
4930522H14Rik	8.6744e-12	-0.283495	0.453	0.542	2.69366e-07
Gm498	1.07732e-23	-0.282394	0.04	0.106	3.3454e-19
Atp5j	1.36357e-17	-0.282269	0.627	0.67	4.2343e-13
Lrrtm3	0.000137601	-0.281379	0.289	0.335	1
Gm41225	5.89084e-06	-0.281312	0.241	0.293	0.182928
Atp5e	5.31956e-15	-0.281222	0.587	0.632	1.65188e-10
AI507597	1.05536e-10	-0.2812	0.318	0.393	3.27721e-06
1700121L03Rik	1.52489e-19	-0.280473	0.129	0.212	4.73526e-15
1700021F02Rik	7.27242e-14	-0.280437	0.115	0.181	2.2583e-09
Hist1h2bp	8.95014e-17	-0.280166	0.372	0.474	2.77929e-12
Fam104a	1.32049e-29	-0.27994	0.744	0.777	4.10053e-25
Fdx1	3.60759e-21	-0.278721	0.354	0.466	1.12027e-16
Eif3j1	1.5256e-21	-0.277735	0.243	0.348	4.73743e-17
Cox8c	1.14236e-27	-0.277529	0.927	0.931	3.54737e-23
Rps13	2.16388e-29	-0.276412	0.787	0.797	6.7195e-25
Gm29508	2.16731e-20	-0.276019	0.153	0.249	6.73014e-16
Spata18	2.39749e-11	-0.275875	0.345	0.428	7.44493e-07
Wdr12	3.54702e-19	-0.275326	0.471	0.575	1.10146e-14
Gm43701	6.37103e-31	-0.275058	0.194	0.313	1.9784e-26
1700109G14Rik	1.68737e-18	-0.27488	0.207	0.304	5.23978e-14
Ubqln3	4.872e-20	-0.274789	0.262	0.376	1.5129e-15
Lyrm7	2.23948e-17	-0.274543	0.336	0.439	6.95424e-13
Gm5415	3.31818e-20	-0.273586	0.158	0.254	1.03039e-15
Fam229b	3.9957e-33	-0.273438	0.886	0.892	1.24078e-28
Rps8	1.56703e-14	-0.272431	0.588	0.633	4.8661e-10
Rpl36	3.53862e-24	-0.271198	0.79	0.787	1.09885e-19
Ndufs6	3.71208e-18	-0.270988	0.454	0.548	1.15271e-13
Wdr64	4.75668e-12	-0.270548	0.162	0.235	1.47709e-07
1700016K19Rik	8.27239e-14	-0.270275	0.532	0.61	2.56883e-09
Gm15873	5.87537e-24	-0.270148	0.114	0.209	1.82448e-19
Gm20611	9.6403e-09	-0.270076	0.12	0.169	0.00029936
Prss52	4.97999e-07	-0.269996	0.083	0.122	0.0154644
Ndufa7	1.24876e-18	-0.269943	0.696	0.718	3.87776e-14
Txndc8	3.29115e-11	-0.269603	0.449	0.528	1.022e-06
Lemd1	1.05304e-12	-0.269001	0.117	0.181	3.27e-08
Cetn1	1.16116e-23	-0.268791	0.808	0.807	3.60577e-19
1700001L05Rik	1.55711e-25	-0.268709	0.283	0.405	4.83529e-21
Cox7a2	7.02523e-23	-0.268268	0.795	0.802	2.18155e-18
Cdc37l1	4.89585e-31	-0.268073	0.191	0.321	1.52031e-26
Wfdc3	4.49552e-18	-0.267791	0.376	0.479	1.39599e-13
Cstl1	2.60244e-15	-0.267781	0.08	0.144	8.08136e-11
Mrps12	2.21866e-12	-0.267504	0.268	0.354	6.8896e-08
Zcchc7	8.50931e-07	-0.266625	0.405	0.475	0.026424
Gm26891	3.97591e-23	-0.266311	0.108	0.198	1.23464e-18
Txndc2	1.58302e-15	-0.265313	0.211	0.301	4.91576e-11
Svip	9.34381e-20	-0.26527	0.732	0.741	2.90153e-15
BC049762	6.07652e-12	-0.265209	0.412	0.492	1.88694e-07
4933421I07Rik	1.10453e-09	-0.264862	0.125	0.179	3.42991e-05
Rpl37	7.84026e-23	-0.26485	0.755	0.769	2.43463e-18
Gstm5	3.14208e-26	-0.264133	0.968	0.953	9.7571e-22
Ndufb7	3.05503e-15	-0.263831	0.442	0.537	9.48678e-11
Chrne	2.76409e-12	-0.263473	0.495	0.575	8.58334e-08
Cldn34c4	1.05743e-11	-0.263365	0.176	0.248	3.28363e-07
1700019G24Rik	7.25884e-13	-0.263191	0.485	0.562	2.25409e-08
Zfand4	1.17488e-13	-0.262721	0.518	0.602	3.64836e-09
Selenov	1.06551e-12	-0.262539	0.276	0.36	3.30872e-08
Hdac9	4.62242e-10	-0.262369	0.22	0.292	1.4354e-05
Znhit3	6.84713e-24	-0.262137	0.256	0.389	2.12624e-19
2410015M20Rik	7.151e-13	-0.261826	0.471	0.558	2.2206e-08
Rfk	8.29566e-17	-0.261496	0.205	0.294	2.57605e-12
Tekt5	2.71831e-24	-0.261029	0.108	0.203	8.44117e-20
Taf13	8.88832e-18	-0.260896	0.25	0.35	2.76009e-13
1700003I22Rik	2.00043e-10	-0.260626	0.364	0.439	6.21193e-06
Tsga13	1.20523e-13	-0.260589	0.261	0.352	3.74261e-09
Cep85l	6.80754e-15	-0.26038	0.357	0.457	2.11395e-10
Gm31138	1.30475e-28	-0.260358	0.195	0.315	4.05163e-24
Carhsp1	2.36118e-08	-0.26031	0.413	0.471	0.000733218
Spert	1.29803e-08	-0.260195	0.34	0.407	0.000403078
Fabp12	1.50792e-18	-0.260077	0.224	0.319	4.68255e-14
4933438B17Rik	2.69152e-23	-0.259877	0.176	0.279	8.35797e-19
Ube2b	3.11667e-10	-0.259244	0.443	0.523	9.67819e-06
Rps17	1.24517e-11	-0.258587	0.586	0.633	3.86663e-07
Vasp	2.23731e-16	-0.25855	0.185	0.275	6.9475e-12
Ndufa5	2.35687e-11	-0.257741	0.541	0.612	7.31878e-07
1700003H04Rik	5.77728e-15	-0.257156	0.58	0.647	1.79402e-10
Aptx	7.26915e-14	-0.257151	0.361	0.458	2.25729e-09
Gm11837	2.74989e-20	-0.257046	0.801	0.785	8.53923e-16
Eapp	2.25818e-19	-0.256196	0.382	0.493	7.01232e-15
Rps27a	1.18306e-08	-0.256154	0.502	0.569	0.000367374
Actl9	5.944e-10	-0.255774	0.236	0.3	1.84579e-05
Actrt2	8.76062e-06	-0.255479	0.346	0.393	0.272044
Pcdh9	1.74804e-05	-0.255424	0.322	0.376	0.54282
Psma6	9.33534e-10	-0.254785	0.629	0.678	2.8989e-05
Polr2i	3.05284e-14	-0.254103	0.485	0.566	9.47998e-10
Saysd1	3.71107e-16	-0.253943	0.743	0.787	1.1524e-11
4930523O13Rik	5.98709e-10	-0.253327	0.201	0.272	1.85917e-05
BC050972	3.8219e-15	-0.252668	0.265	0.358	1.18681e-10
Samd4	2.36691e-07	-0.252371	0.409	0.466	0.00734996
Cldnd2	2.15387e-12	-0.252228	0.22	0.301	6.6884e-08
1700015G11Rik	1.33713e-12	-0.252	0.119	0.185	4.1522e-08
Gm527	1.05521e-17	-0.25188	0.202	0.299	3.27674e-13
AC101921.1	6.43317e-22	-0.251869	0.162	0.261	1.99769e-17
Cdc34	1.17803e-10	-0.251348	0.423	0.509	3.65814e-06
Prss37	3.45101e-08	-0.25125	0.081	0.124	0.00107164
Habp4	3.39922e-12	-0.250449	0.243	0.325	1.05556e-07
1700006E09Rik	5.48945e-07	-0.250387	0.27	0.325	0.0170464
Spaca6	9.09377e-14	-0.250183	0.175	0.255	2.82389e-09
A26c2	2.49918e-06	0.250004	0.252	0.207	0.0776071
Pgrmc1	0.0224193	0.250198	0.216	0.203	1
Zfp318	1.63886e-07	0.250591	0.297	0.252	0.00508916
Saxo1os	0.0763935	0.251107	0.172	0.165	1
Pex14	1.11166e-11	0.251242	0.177	0.118	3.45203e-07
Wdr78	2.58865e-06	0.252808	0.361	0.327	0.0803854
Reep4	1.33648e-05	0.252869	0.353	0.32	0.415016
Pomgnt1	1.34318e-06	0.252939	0.372	0.334	0.0417099
Gm5797	1.49845e-46	0.253126	0.13	0.031	4.65313e-42
Dnah14	6.70086e-09	0.253219	0.387	0.337	0.000208082
Mrfap1	8.64821e-08	0.253798	0.475	0.453	0.00268553
Psip1	5.25371e-09	0.254035	0.53	0.498	0.000163144
Adam32	3.76274e-11	0.254474	0.605	0.598	1.16844e-06
Sgta	0.000440577	0.254475	0.369	0.362	1
Rdh11	7.85656e-08	0.254737	0.444	0.422	0.0024397
Dcaf8	4.30211e-09	0.255339	0.306	0.254	0.000133594
AY358078	2.23159e-28	0.255557	0.148	0.062	6.92975e-24
Ankrd36	1.07805e-11	0.255562	0.624	0.614	3.34766e-07
Gm26573	1.61535e-06	0.255975	0.501	0.473	0.0501616
Ecsit	2.44782e-10	0.256068	0.266	0.211	7.6012e-06
Mtx2	2.76792e-12	0.256412	0.241	0.175	8.59522e-08
Golgb1	3.47654e-10	0.256512	0.443	0.389	1.07957e-05
Cds1	5.36286e-08	0.25699	0.48	0.459	0.00166533
Nol8	1.53712e-08	0.257236	0.425	0.387	0.000477321
Gm26624	1.88507e-05	0.257304	0.261	0.222	0.585371
Dnah7b	2.75839e-08	0.257691	0.471	0.431	0.000856563
Cfap206	3.2516e-20	0.257894	0.732	0.702	1.00972e-15
Atxn7	2.69838e-12	0.257906	0.132	0.079	8.37927e-08
Ccdc60	1.05513e-14	0.25839	0.624	0.597	3.27648e-10
Ckap4	4.40137e-05	0.258621	0.396	0.376	1
Syne1	9.05287e-05	0.258678	0.148	0.117	1
CK137956	2.08951e-10	0.258922	0.288	0.228	6.48856e-06
Ccdc148	5.98458e-08	0.259446	0.362	0.312	0.00185839
Drc1	4.03463e-05	0.259528	0.419	0.397	1
Flywch1	1.06298e-09	0.259628	0.416	0.366	3.30086e-05
Mllt10	3.5074e-09	0.261005	0.366	0.308	0.000108915
Pabpc6	1.24978e-11	0.26114	0.468	0.398	3.88095e-07
Terf1	1.05087e-11	0.261217	0.206	0.145	3.26328e-07
Sec11a	0.000391415	0.262477	0.271	0.245	1
Ccdc178	3.08225e-08	0.262659	0.521	0.498	0.00095713
Psmb5	3.7598e-05	0.262811	0.452	0.43	1
Hnrnpu	3.81667e-11	0.262946	0.545	0.526	1.18519e-06
Kcnq1ot1	6.35958e-06	0.262997	0.26	0.22	0.197484
Tmx1	0.0222807	0.263782	0.302	0.29	1
Dock3	0.000487153	0.264375	0.188	0.159	1
Ak9	1.01676e-07	0.264507	0.408	0.364	0.00315736
Cngb3	3.38227e-07	0.265189	0.213	0.166	0.010503
Cep290	4.92219e-09	0.265249	0.581	0.572	0.000152849
Gm37240	1.27279e-06	0.265539	0.336	0.294	0.0395239
Dnaic1	6.97722e-07	0.265688	0.396	0.362	0.0216664
Gm8362	1.49643e-18	0.266382	0.173	0.101	4.64685e-14
Negr1	0.000109605	0.266839	0.123	0.094	1
Sycp3	5.45078e-10	0.267121	0.402	0.349	1.69263e-05
Itm2b	1.14475e-10	0.267297	0.557	0.533	3.55479e-06
Nup50	4.79122e-06	0.26746	0.441	0.439	0.148782
Ccdc146	8.93581e-09	0.267804	0.491	0.451	0.000277484
Mia3	9.68231e-07	0.268396	0.335	0.293	0.0300665
Cdk1	9.20188e-18	0.268633	0.221	0.141	2.85746e-13
Sgo2a	1.77043e-11	0.269451	0.215	0.156	5.4977e-07
Dnah6	2.94629e-10	0.270443	0.404	0.343	9.1491e-06
Galnt3	6.82821e-08	0.270472	0.513	0.481	0.00212037
Mrpl38	4.89716e-06	0.270872	0.308	0.277	0.152072
Shf	6.56841e-16	0.271332	0.196	0.124	2.03969e-11
Wdpcp	0.00135343	0.271579	0.477	0.469	1
Prss56	2.26475e-07	0.272677	0.388	0.351	0.00703272
Jakmip1	3.34446e-11	0.272923	0.177	0.12	1.03856e-06
Pde1c	2.84584e-07	0.273276	0.458	0.427	0.0088372
Ctnnd2	0.0113398	0.273867	0.233	0.214	1
Pak2	0.000102676	0.274183	0.234	0.202	1
Lmbrd1	0.000253115	0.274221	0.369	0.349	1
Tbcc	1.35832e-06	0.274642	0.441	0.433	0.0421799
Gtf2b	1.78288e-08	0.274775	0.454	0.422	0.000553636
Nxn	2.98029e-09	0.275874	0.476	0.454	9.25468e-05
Gm4871	5.65322e-10	0.277467	0.445	0.409	1.75549e-05
Nup210l	3.9931e-06	0.278099	0.34	0.301	0.123998
Fhad1	4.3404e-07	0.278916	0.503	0.489	0.0134782
Ttc25	5.30279e-11	0.279526	0.502	0.482	1.64667e-06
Erc2	9.14512e-07	0.279564	0.204	0.162	0.0283983
Tmem108	0.000262494	0.279979	0.136	0.109	1
Cct4	2.58222e-13	0.281171	0.582	0.554	8.01857e-09
Galk2	1.3945e-05	0.281321	0.26	0.221	0.433035
Atxn7l1	0.00079988	0.281492	0.348	0.327	1
Mdm2	6.63531e-05	0.281638	0.385	0.373	1
Srrm1	8.23351e-15	0.282146	0.251	0.178	2.55675e-10
Spag16	1.78666e-21	0.282345	0.72	0.645	5.54812e-17
Gm44748	8.9974e-08	0.282927	0.243	0.194	0.00279396
Igf1	3.81261e-12	0.283154	0.101	0.055	1.18393e-07
Rock1	1.05296e-12	0.28323	0.411	0.35	3.26974e-08
Mdh1b	9.25712e-09	0.283241	0.386	0.348	0.000287461
Gab2	5.28365e-07	0.2836	0.297	0.251	0.0164073
Psmb4	4.31716e-08	0.283887	0.393	0.355	0.00134061
Arid4b	1.44654e-09	0.284089	0.276	0.216	4.49194e-05
Wnk1	5.45294e-08	0.284106	0.402	0.355	0.0016933
Rbm8a	6.4893e-11	0.284339	0.217	0.158	2.01512e-06
Bub3	9.83785e-16	0.284594	0.251	0.175	3.05495e-11
Tesmin	1.30396e-08	0.28528	0.325	0.281	0.00040492
Wdr34	5.89364e-14	0.286188	0.247	0.174	1.83015e-09
Lrpap1	1.25488e-11	0.287243	0.236	0.174	3.89677e-07
Tsga10	6.01698e-05	0.287957	0.435	0.432	1
Vapa	2.68313e-08	0.288099	0.415	0.384	0.000833191
Smc6	1.6262e-09	0.288678	0.45	0.412	5.04984e-05
Catspere2	4.75739e-06	0.289052	0.339	0.303	0.147731
Gm34585	5.70247e-14	0.289286	0.235	0.163	1.77079e-09
Fam227b	7.74876e-07	0.290763	0.45	0.421	0.0240622
Cep72	1.81792e-07	0.292576	0.414	0.39	0.0056452
Calm2	2.04132e-15	0.292634	0.555	0.483	6.3389e-11
D030056L22Rik	2.37236e-12	0.293524	0.257	0.19	7.36688e-08
Prpf40a	4.94413e-12	0.293925	0.459	0.416	1.5353e-07
Eif4a3	2.40535e-10	0.294639	0.299	0.244	7.46932e-06
Cd320	2.94011e-10	0.295327	0.535	0.485	9.12992e-06
Gm32828	0.000388133	0.295631	0.35	0.328	1
Syne2	8.9979e-11	0.296039	0.268	0.207	2.79412e-06
Fthl17a	8.22716e-05	0.29658	0.276	0.248	1
Ankar	5.30801e-07	0.296649	0.353	0.318	0.0164829
Adam2	2.88384e-16	0.296802	0.65	0.598	8.95518e-12
Rab11fip2	1.16932e-09	0.298079	0.399	0.345	3.63108e-05
Rsph1	1.52806e-09	0.298462	0.339	0.292	4.7451e-05
Rpl7	1.02106e-10	0.298465	0.525	0.508	3.17071e-06
Tuba3b	7.74935e-29	0.29934	0.783	0.711	2.40641e-24
1700011H14Rik	0.000169568	0.300376	0.305	0.296	1
Gm38505	2.63926e-06	0.300919	0.332	0.294	0.0819569
Gm38505	0.0435486	0.300926	0.279	0.267	1
Rsph1	4.1851e-33	0.303159	0.865	0.779	1.2996e-28
Txnrd3	1.27926e-12	0.303275	0.534	0.514	3.97247e-08
Armc3	8.70606e-11	0.304358	0.508	0.465	2.70349e-06
Dnajc10	1.67728e-09	0.305473	0.334	0.278	5.20845e-05
Usp34	5.12074e-11	0.306404	0.422	0.369	1.59014e-06
Sntb2	4.06613e-14	0.307068	0.196	0.131	1.26266e-09
4930430A15Rik	1.04897e-17	0.30734	0.626	0.574	3.25736e-13
D430042O09Rik	5.09011e-09	0.30754	0.363	0.307	0.000158063
Hormad1	1.59921e-12	0.307844	0.338	0.267	4.96603e-08
Hspa2	5.63978e-29	0.309624	0.788	0.725	1.75132e-24
Ube2e2	1.49117e-06	0.310756	0.202	0.159	0.0463053
Wapl	2.11413e-12	0.311627	0.461	0.406	6.565e-08
Dnah7a	8.24359e-13	0.311932	0.499	0.438	2.55988e-08
Macf1	1.46047e-16	0.312116	0.14	0.076	4.53521e-12
5330417C22Rik	3.85057e-08	0.312538	0.485	0.455	0.00119572
Rrbp1	6.32501e-07	0.312693	0.357	0.324	0.019641
Ppfia2	6.4713e-08	0.313436	0.428	0.381	0.00200953
Fxyd2	2.32285e-26	0.313447	0.166	0.079	7.21315e-22
Lmf1	4.68461e-09	0.313835	0.404	0.364	0.000145471
Slc22a21	5.65871e-12	0.314689	0.34	0.278	1.7572e-07
Iqgap2	2.12315e-14	0.315372	0.254	0.181	6.593e-10
Pttg1	1.98275e-13	0.315479	0.38	0.315	6.15702e-09
Ak7	1.15335e-08	0.315527	0.447	0.415	0.00035815
mt-Atp8	1.91549e-12	0.31632	0.192	0.129	5.94817e-08
Elavl1	6.64384e-10	0.3176	0.429	0.407	2.06311e-05
Yipf6	8.77027e-21	0.318229	0.142	0.071	2.72343e-16
Rnf138rt1	1.80152e-15	0.319751	0.197	0.131	5.59426e-11
Dnajb11	4.3354e-13	0.323131	0.295	0.229	1.34627e-08
Adam22	3.7073e-12	0.323646	0.176	0.117	1.15123e-07
Aplp2	3.76842e-15	0.324298	0.303	0.224	1.17021e-10
1700001F09Rik	3.9179e-09	0.325477	0.238	0.19	0.000121662
Katnal2	8.25414e-10	0.325985	0.426	0.385	2.56316e-05
Gm9	4.82773e-18	0.327727	0.176	0.106	1.49916e-13
Ing1	1.10533e-05	0.32935	0.335	0.312	0.343237
Xrcc4	1.81332e-15	0.329849	0.411	0.333	5.63091e-11
March11	2.273e-34	0.331546	0.768	0.694	7.05835e-30
Dnah8	5.10437e-16	0.333048	0.625	0.573	1.58506e-11
1700020D05Rik	3.39092e-35	0.333471	0.738	0.675	1.05298e-30
Glt8d1	3.10972e-15	0.337282	0.481	0.431	9.6566e-11
Nxt1	7.91094e-15	0.337613	0.485	0.431	2.45658e-10
Adgrv1	1.99941e-06	0.338136	0.334	0.292	0.0620878
1700001G01Rik	6.06997e-11	0.339954	0.471	0.43	1.88491e-06
Zfp362	1.58397e-07	0.340583	0.134	0.096	0.0049187
Sbno1	2.40288e-13	0.341191	0.378	0.31	7.46167e-09
Slc2a3	2.43833e-10	0.341824	0.517	0.48	7.57176e-06
Afap1	1.10407e-14	0.342006	0.143	0.085	3.42847e-10
Pde4b	1.67365e-09	0.342054	0.19	0.139	5.19718e-05
Agbl4	9.05158e-25	0.343686	0.765	0.692	2.81079e-20
Fam216a	2.8693e-14	0.344902	0.452	0.401	8.91002e-10
Gm42418	1.72159e-14	0.346502	0.562	0.517	5.34605e-10
Tpk1	1.2004e-05	0.348264	0.185	0.147	0.372761
Gm7247	2.79154e-10	0.349039	0.432	0.381	8.66857e-06
Gm46329	0.000191696	0.349077	0.273	0.247	1
Pex13	1.38156e-13	0.351758	0.443	0.398	4.29017e-09
Bcl2l12	1.28571e-31	0.352366	0.234	0.122	3.99251e-27
Erlec1	1.05908e-09	0.352748	0.437	0.403	3.28876e-05
Rtn3	1.03612e-16	0.354515	0.594	0.536	3.21747e-12
Rnls	4.26847e-17	0.355618	0.452	0.377	1.32549e-12
Dennd1a	9.45033e-11	0.35825	0.28	0.216	2.93461e-06
Prss46	4.6541e-13	0.360272	0.517	0.456	1.44524e-08
Lpcat3	8.09427e-13	0.360672	0.471	0.424	2.51351e-08
Rrp1	2.35678e-22	0.361085	0.6	0.562	7.3185e-18
Grin2b	6.33067e-17	0.362676	0.228	0.15	1.96586e-12
Fgf14	2.34462e-18	0.363823	0.567	0.477	7.28076e-14
C230088H06Rik	1.2723e-11	0.367347	0.454	0.398	3.95088e-07
Ggnbp1	7.39995e-60	0.370817	0.904	0.815	2.29791e-55
Dlg1	1.0145e-12	0.37309	0.268	0.199	3.15031e-08
Chic2	5.63756e-15	0.373412	0.477	0.421	1.75063e-10
Magi2	1.73533e-10	0.374445	0.464	0.412	5.38873e-06
4933428M09Rik	1.19234e-09	0.376385	0.268	0.223	3.70257e-05
Wwtr1	3.36634e-09	0.377584	0.181	0.132	0.000104535
Pfn1	2.80271e-28	0.378296	0.373	0.262	8.70325e-24
Als2cr12	2.84604e-23	0.380506	0.592	0.546	8.83782e-19
Bsg	6.60193e-40	0.382144	0.816	0.767	2.0501e-35
Zfp990	4.6448e-91	0.383578	0.146	0.007	1.44235e-86
Rabgef1	2.08745e-14	0.384047	0.352	0.305	6.48215e-10
Srrm2	1.02877e-17	0.385058	0.415	0.345	3.19464e-13
Rbx1	8.74405e-24	0.385396	0.358	0.257	2.71529e-19
Adgb	2.71604e-10	0.386128	0.429	0.38	8.43411e-06
Fam173a	3.58322e-28	0.386786	0.251	0.146	1.1127e-23
Ly6k	3.09242e-15	0.391895	0.415	0.35	9.60288e-11
Acer3	3.29976e-19	0.392672	0.138	0.07	1.02467e-14
Canx	4.8115e-14	0.393699	0.348	0.275	1.49412e-09
Hsp90ab1	4.05635e-13	0.395355	0.405	0.367	1.25962e-08
Foxp2	7.29737e-10	0.406059	0.148	0.099	2.26605e-05
Arhgap15	1.05096e-12	0.406345	0.226	0.162	3.26356e-08
Nap1l1	2.68796e-15	0.410609	0.448	0.403	8.34692e-11
Tmem97	1.55191e-37	0.410984	0.817	0.748	4.81915e-33
Cdkn2d	8.169e-19	0.417373	0.307	0.225	2.53672e-14
Cct8	6.65445e-20	0.421147	0.417	0.346	2.06641e-15
Asprv1	2.65848e-72	0.428239	0.108	0.002	8.25538e-68
Mum1	4.60951e-31	0.429183	0.609	0.541	1.43139e-26
Ppm1e	2.87026e-18	0.433744	0.469	0.384	8.91302e-14
Catsperb	6.01556e-25	0.452691	0.485	0.383	1.86801e-20
1700112M02Rik	3.55187e-08	0.453268	0.201	0.157	0.00110296
Fsip2	5.89841e-35	0.455358	0.751	0.686	1.83163e-30
Sec62	1.88331e-40	0.455676	0.309	0.174	5.84826e-36
Foxp1	2.53076e-22	0.459724	0.29	0.197	7.85877e-18
Sf3b1	2.72511e-23	0.464306	0.395	0.307	8.46228e-19
Dera	2.98962e-31	0.466362	0.186	0.089	9.28366e-27
Stmn1	5.51508e-25	0.466568	0.498	0.404	1.7126e-20
Dpep3	8.70202e-40	0.46886	0.722	0.646	2.70224e-35
Calr	4.84972e-30	0.475192	0.627	0.555	1.50598e-25
Shcbp1l	1.38133e-24	0.476587	0.463	0.379	4.28944e-20
Clgn	9.75584e-55	0.478801	0.846	0.779	3.02948e-50
Cdc20	4.76863e-30	0.480739	0.446	0.348	1.4808e-25
Hmmr	3.00969e-30	0.495638	0.226	0.123	9.34598e-26
mt-Co3	6.16674e-50	0.496415	0.822	0.678	1.91496e-45
Kcnh8	3.32964e-12	0.498211	0.142	0.089	1.03395e-07
Eif1b	5.82997e-55	0.533729	0.615	0.457	1.81038e-50
Ube2c	5.88563e-35	0.533915	0.386	0.286	1.82766e-30
mt-Co1	3.16141e-52	0.544195	0.822	0.687	9.81714e-48
Pdia6	1.95492e-34	0.557832	0.513	0.391	6.0706e-30
4933438K21Rik	1.1381e-26	0.573029	0.304	0.199	3.53415e-22
mt-Nd5	1.20377e-39	0.582547	0.431	0.286	3.73806e-35
Art3	2.82455e-48	0.586372	0.69	0.583	8.77109e-44
mt-Nd3	2.76822e-36	0.63253	0.485	0.354	8.59615e-32
mt-Nd4l	5.56199e-54	0.633693	0.549	0.375	1.72717e-49
Hsp90b1	5.72556e-67	0.660237	0.73	0.578	1.77796e-62
Hspa5	1.37765e-81	0.710724	0.733	0.546	4.278e-77
Pdia3	7.53713e-82	0.768928	0.7	0.545	2.34051e-77
mt-Cytb	6.16468e-64	0.778435	0.709	0.554	1.91432e-59
mt-Co2	1.51588e-80	0.913896	0.809	0.654	4.70725e-76
mt-Nd1	4.05752e-84	0.936598	0.662	0.475	1.25998e-79
mt-Atp6	2.9808e-88	0.951414	0.809	0.648	9.25627e-84
mt-Nd4	7.71686e-85	0.961066	0.711	0.543	2.39632e-80
mt-Nd2	3.81045e-92	1.06466	0.641	0.438	1.18326e-87
